# Supplementary material for: H 2 S‐Mediated GH3.1 Persulfidation Regulates IAA Homeostasis to Enhance Nodulation Formation and Nitrogen Fixation in Robinia pseudoacacia
Source: Mol Plant Pathol. 2025 Oct 3;26(10):e70145. doi: 10.1111/mpp.70145 (PMC12495139; doi:10.1111/mpp.70145)
Supplement: Supplementary file 10 — Table S1: Differentially expressed transcriptome genes in Robinia pseudoacacia roots. [file MPP-26-e70145-s002.xlsx]

## Sheet: Figuer 5-Heatmap Regulate
Metabolic pathways		NCBI-GeneID	Locus tag	Gene description	ControlR_1	ControlR_2	ControlR_3	HR_1	HR_2	HR_3	GR_1	GR_2	GR_3	GHR_1	GHR_2	GHR_3
1	i1_LQ_ABWTN_c29927/f12p0/1797	100101901	GLYMA_14G030400	4-hydroxyphenylpyruvate dioxygenase	20.63	13.66	2.4	20.81	29.92	12.56	12.09	10.71	5.72	137.1	46.64	156.66
2	i2_HQ_ABWTN_c2788/f7p0/2484	100799226	GLYMA_05G180100	acyl-coenzyme A oxidase 2, peroxisomal	8.18	2.88	8.6	8.14	10.25	5.15	4.25	2.08	5.6	40.34	20.23	32.99
3	i3_HQ_ABWTN_c14949/f7p0/3789	100818822	GLYMA_07G172000	alpha,alpha-trehalose-phosphate synthase [UDP-forming] 6	4.17	2.91	3.2	6.92	8.25	4.08	3.12	2.09	2.67	21.45	20.47	25.42
4	i5_LQ_ABWTN_c6484/f1p0/5287	100792258	GLYMA_08G333400	uridine kinase-like protein 3	0.21	0.55	0.25	0.42	1.5	0.26	0.11	0.08	0.18	2.44	0.69	2.14
5	i2_LQ_ABWTN_c42400/f1p0/2410	100793371	GLYMA_03G216300	sucrose synthase 2	1.67	5.66	11.3	15.36	24.71	5.8	16.93	4.85	23.38	96.83	141.43	94.92
6	i2_LQ_ABWTN_c45049/f1p0/2054	547981	GLYMA_02G128000	S-adenosylmethionine decarboxylase	10.67	74.63	3.93	17.4	71.4	29.26	9.56	5.66	8.06	87.48	56.15	55.32
7	i2_HQ_ABWTN_c15942/f3p1/2088	100797022	GLYMA_02G228100	asparagine synthetase-like	3.8	16.75	28.34	26.53	30.3	35.38	8.27	8.95	0	46.31	44.5	50.95
8	i1_LQ_ABWTN_c24689/f1p4/1354	100815708	GLYMA_11G058100	peroxidase 10	128.91	145.07	45.19	130.55	52.63	69.84	20.6	14.22	30.43	156.63	105.21	189.8
9	i1_LQ_ABWTN_c23127/f1p1/1969	100777247	GLYMA_11G129800	cyanogenic beta-glucosidase	0.8	2.15	1.19	1.27	0.17	0	0	0.06	0	1.72	1.41	1.8
10	i2_LQ_ABWTN_c50315/f1p0/2917	100793371	GLYMA_03G216300	sucrose synthase 2	79.2	36.67	1.79	31.24	37.67	115.42	53.93	13.57	0.29	498.1	407.16	477.63
11	i1_HQ_ABWTN_c2492/f6p0/1401	100800811	GLYMA_20G223200	probable low-specificity L-threonine aldolase 1	11.88	27.48	6.42	15.83	23.5	21.74	25.96	14.85	21.1	271.02	152.25	241.59
12	i2_LQ_ABWTN_c4284/f1p2/2718	100797414	GLYMA_03G069400	delta-1-pyrroline-5-carboxylate synthase	0.11	0.08	0	0.53	2.83	0.59	0	0	0	5.88	17.28	0.96
13	i1_HQ_ABWTN_c46120/f7p0/1231	100784455	GLYMA_14G049500	putative 1-aminocyclopropane-1-carboxylate oxidase	7.84	11.93	7.29	12.18	8.51	13.71	13.64	5.67	10.71	88.75	56.16	116.93
14	i1_LQ_ABWTN_c10308/f1p1/1879	100777651	GLYMA_07G213500	methylcrotonoyl-CoA carboxylase beta chain, mitochondrial	4.29	7.27	4.78	5.89	0.34	2.45	1.21	2.68	4.07	39.28	27.41	35.28
15	i2_HQ_ABWTN_c57477/f5p0/2043	100797019	GLYMA_02G208400	phospho-2-dehydro-3-deoxyheptonate aldolase 1, chloroplastic	74.7	34.41	30.24	56.34	88.17	6.16	9.78	0	0.69	47.14	72.45	122.64
16	i3_LQ_ABWTN_c10507/f1p0/3350	100813294	GLYMA_13G115500	alpha-aminoadipic semialdehyde synthase	0	0	0	0	2.46	0	0	0	0	5.72	4.9	6.2
17	i1_LQ_ABWTN_c26377/f1p1/1933	100810890	GLYMA_11G122700	9-divinyl ether synthase-like	4.94	46.13	91.98	112.04	63.33	137.69	11.2	0.44	15.41	84.43	142.73	89.03
18	i3_LQ_ABWTN_c16002/f1p0/3437	100813294	GLYMA_13G115500	alpha-aminoadipic semialdehyde synthase	1.8	0.37	3.08	1	1.88	2.48	0.42	0.3	0.37	3.3	4.75	3.37
19	i2_LQ_ABWTN_c51763/f1p0/2761	100796354	GLYMA_03G202100	digalactosyldiacylglycerol synthase 1, chloroplastic	0	2.28	0.1	0	0.73	6.73	0.02	0	0.13	4.34	3.1	10.53
20	i2_LQ_ABWTN_c4107/f1p0/2899	547508	GLYMA_13G114000	sucrose synthase	0.91	2.7	3.49	21.57	34.39	30.11	0	2.25	5.64	37.83	58.08	59.31
Biosynthesis of secondary metabolites		NCBI-GeneID	Locus tag	Gene description	ControlR_1	ControlR_2	ControlR_3	HR_1	HR_2	HR_3	GR_1	GR_2	GR_3	GHR_1	GHR_2	GHR_3
1	i2_HQ_ABWTN_c2788/f7p0/2484	100799226	GLYMA_05G180100	acyl-coenzyme A oxidase 2, peroxisomal	8.18	2.88	8.6	8.14	10.25	5.15	4.25	2.08	5.6	40.34	20.23	32.99
2	i1_HQ_ABWTN_c46120/f7p0/1231	100784455	GLYMA_14G049500	putative 1-aminocyclopropane-1-carboxylate oxidase	7.84	11.93	7.29	12.18	8.51	13.71	13.64	5.67	10.71	88.75	56.16	116.93
3	i2_HQ_ABWTN_c15942/f3p1/2088	100797022	GLYMA_02G228100	asparagine synthetase-like	3.8	16.75	28.34	26.53	30.3	35.38	8.27	8.95	0	46.31	44.5	50.95
4	i1_LQ_ABWTN_c24689/f1p4/1354	100815708	GLYMA_11G058100	peroxidase 10	128.91	145.07	45.19	130.55	52.63	69.84	20.6	14.22	30.43	156.63	105.21	189.8
5	i1_HQ_ABWTN_c2492/f6p0/1401	100800811	GLYMA_20G223200	probable low-specificity L-threonine aldolase 1	11.88	27.48	6.42	15.83	23.5	21.74	25.96	14.85	21.1	271.02	152.25	241.59
6	i2_LQ_ABWTN_c4284/f1p2/2718	100797414	GLYMA_03G069400	delta-1-pyrroline-5-carboxylate synthase	3.8	16.75	28.34	26.53	30.3	35.38	8.27	8.95	0	46.31	44.5	50.95
7	i2_HQ_ABWTN_c57477/f5p0/2043	100797019	GLYMA_02G208400	phospho-2-dehydro-3-deoxyheptonate aldolase 1, chloroplastic	74.7	34.41	30.24	56.34	88.17	6.16	9.78	0	0.69	47.14	72.45	122.64
8	i3_LQ_ABWTN_c10507/f1p0/3350	100813294	GLYMA_13G115500	alpha-aminoadipic semialdehyde synthase	0	0	0	0	2.46	0	0	0	0	5.72	4.9	6.2
9	i1_LQ_ABWTN_c26377/f1p1/1933	100810890	GLYMA_11G122700	9-divinyl ether synthase-like	4.94	46.13	91.98	112.04	63.33	137.69	11.2	0.44	15.41	84.43	142.73	89.03
10	i3_LQ_ABWTN_c16002/f1p0/3437	100813294	GLYMA_13G115500	alpha-aminoadipic semialdehyde synthase	1.8	0.37	3.08	1	1.88	2.48	0.42	0.3	0.37	3.3	4.75	3.37
11	i1_LQ_ABWTN_c23127/f1p1/1969	100777247	GLYMA_11G129800	cyanogenic beta-glucosidase	0.8	2.15	1.19	1.27	0.17	0	0	0.06	0	1.72	1.41	1.8
12	i2_HQ_ABWTN_c57053/f60p0/2927	100798399	GLYMA_15G276400	primary amine oxidase	3.86	1.1	3.07	0.71	4.98	4.61	0	0	0.06	0.21	1.63	1.88
Plant hormone signal transduction		NCBI-GeneID	Locus tag	Gene description	ControlR_1	ControlR_2	ControlR_3	HR_1	HR_2	HR_3	GR_1	GR_2	GR_3	GHR_1	GHR_2	GHR_3
1	i2_LQ_ABWTN_c37359/f1p0/2787	100815450	GLYMA_07G272800	auxin response factor 1	0.48	5.08	11.01	10.4	7.21	8.66	0.27	2.16	0.08	10.54	6.18	7.65
2	i4_LQ_ABWTN_c2929/f1p0/4980	100805107	GLYMA_14G007100	histidine kinase 2	0.88	1.59	0	0.45	0.03	4.32	0	0	0	1.23	0.8	0.89
3	i2_HQ_ABWTN_c24013/f2p0/2941	100802569	GLYMA_19G213300	ethylene response sensor 1	35.74	21.15	0	22.86	29.54	26.96	1.55	3.53	0	70.15	37.52	80.89
4	i3_HQ_ABWTN_c1664/f3p0/3351	100776488	GLYMA_02G125600	probable indole-3-acetic acid-amido synthetase GH3.1	8.76	5.34	1.54	5.83	15.75	8.98	1.62	0.94	2.19	14.14	21.32	11.9
5	i5_HQ_ABWTN_c27317/f3p0/5266	100805107	GLYMA_14G007100	histidine kinase 2	0.11	0	0	0.16	0	0	0	0	0.05	1.43	1.09	0.39
6	i0_LQ_ABWTN_c6874/f1p0/738	100800709	GLYMA_01G204400	protein TIFY 10a	8.73	26.58	0.59	7.64	29.88	15.38	68.41	74.59	65.78	8.02	12.71	1.13
7	i5_LQ_ABWTN_c10565/f1p0/5263	100805107	GLYMA_14G007100	histidine kinase 2	2.66	2.63	0	0	1.59	0.78	1.14	1.38	1.92	0	0	0.11
8	i0_LQ_ABWTN_c13908/f1p2/946	100306332	GLYMA_11G038600	uncharacterized LOC100306332	15.81	61.59	0	36.55	60.17	72.27	186.69	205.06	117.03	19.5	30.48	10.01
9	i1_LQ_ABWTN_c68513/f1p1/1020	100778559	GLYMA_07G041400	protein TIFY 11B-like	149.3	470.13	221.79	874.1	1813.23	1060.78	2332.99	2508.8	1288.81	379.6	343.01	198.22
10	i5_LQ_ABWTN_c4829/f1p0/5370	100805107	GLYMA_14G007100	histidine kinase 2	0.15	0	0	0	0.11	0.05	0.25	0.38	0.92	0	0	0
11	i1_HQ_ABWTN_c62546/f8p2/1216	100800212	GLYMA_02G000500	auxin-induced protein 22B	52.15	66.71	64.74	117.04	166.19	197.43	530.27	329.03	428.72	67	37.87	38.37

## Sheet: Figuer 5-Vene Control vs G UP
geneID	Control R_1	Control R_2	Control R_3	Control	G R_1	G R_2	G R_3	G	LOG2(Control+1)	LOG2(G+1)	LOG2(G+1)/LOG2(Control+1)	LOG10(LOG2(G+1)/LOG2(Control+1))	{nr}	{SwissProt}	{KEGG}	{KOG}	{GO}	{nt}	{pfam}
i4_LQ_ABWTN_c2981/f1p0/4598	0	0	0.03	0.01	0	0	5.13	1.71	0.00432137	0.432969	100.193	2.00084	{XP_019428059.1; PREDICTED: phosphoglucan, water dikinase, chloroplastic [Lupinus angustifolius]}	{sp|Q6ZY51|PWD_ARATH; Phosphoglucan, water dikinase, chloroplastic OS=Arabidopsis thaliana GN=GWD3 PE=1 SV=1}	{cam:101503946; K15535 PWD phosphoglucan, water dikinase 2.7.9.5 -}	{NA}	{GO:2001070; NA}	{XM_006589738.2; PREDICTED: Glycine max phosphoglucan, water dikinase, chloroplastic (LOC100783273), mRNA}	{PF00686:Starch binding domain}	0
i3_LQ_ABWTN_c5361/f1p0/3221	0	0	0.04	0.0133333	8.49	0	0	2.83	0.00575233	0.583199	101.385	2.00597	{KHN08950.1; F-box protein [Glycine soja]}	{sp|Q9M9E8|FB92_ARATH; F-box protein At1g78280 OS=Arabidopsis thaliana GN=At1g78280 PE=2 SV=3}	{pvu:PHAVU_009G032400g; - - - - -}	{At1g78280; KOG2130 Phosphatidylserine-specific receptor PtdSerR, contains JmjC domain BT Chromatin structure and dynamics ; Signal transduction mechanisms ;}	{GO:0005515; protein binding; molecular_function}	{XM_003526524.3; PREDICTED: Glycine max F-box protein At1g78280 (LOC100792541), mRNA}	{PF00646:F-box domain PF12937:F-box-like}	0
i2_HQ_ABWTN_c1952/f2p2/2739	0.04	0.04	0	0.0266667	4.37	10.01	31.7	15.36	0.0114295	1.21378	106.198	2.02612	{KYP31853.1; Retrovirus-related Pol polyprotein from transposon TNT 1-94 [Cajanus cajan]}	{sp|P10978|POLX_TOBAC; Retrovirus-related Pol polyprotein from transposon TNT 1-94 OS=Nicotiana tabacum PE=2 SV=1}	{eus:EUTSA_v10000595mg; - - - - -}	{At2g21310; KOG0017 FOG: Transposon-encoded proteins with TYA, reverse transcriptase, integrase domains in various combinations R General function prediction only ;}	{GO:0008270; zinc ion binding; molecular_function GO:0003676; nucleic acid binding; molecular_function}	{FP102209.3; Medicago truncatula chromosome 5 clone mtf83-137p9, COMPLETE SEQUENCE}	{PF00098:Zinc knuckle}	0
i5_LQ_ABWTN_c2782/f1p0/5196	0	0.01	0	0.00333333	0.07	0	1.21	0.426667	0.00144524	0.154323	106.78	2.02849	{XP_003596687.2; disease resistance protein (TIR-NBS-LRR class), putative [Medicago truncatula]}	{sp|Q40392|TMVRN_NICGU; TMV resistance protein N OS=Nicotiana glutinosa GN=N PE=1 SV=1}	{lja:Lj0g3v0214779.1; - - - - -}	{At1g35370_2; KOG0017 FOG: Transposon-encoded proteins with TYA, reverse transcriptase, integrase domains in various combinations R General function prediction only ;}	{GO:0043531; ADP binding; molecular_function}	{NM_001254539.1; Glycine max TMV resistance protein N-like (LOC100807905), mRNA}	{PF00931:NB-ARC domain}	0
i4_HQ_ABWTN_c15477/f2p0/4910	0	0.05	0	0.0166667	13.24	1.38	0	4.87333	0.00717858	0.768885	107.108	2.02982	{XP_013444933.1; disease resistance protein (TIR-NBS-LRR class) [Medicago truncatula]}	{sp|Q40392|TMVRN_NICGU; TMV resistance protein N OS=Nicotiana glutinosa GN=N PE=1 SV=1}	{mtr:MTR_8g433010; - - - - -}	{NA}	{GO:0043531; ADP binding; molecular_function GO:0005515; protein binding; molecular_function}	{XM_013589479.1; Medicago truncatula disease resistance protein (TIR-NBS-LRR class) partial mRNA}	{PF13855:Leucine rich repeat PF00931:NB-ARC domain}	0
i2_HQ_ABWTN_c19439/f2p0/2366	0	0.02	0	0.00666667	0	3.18	0.03	1.07	0.00288569	0.31597	109.496	2.0394	{XP_003621972.1; heat shock 70 kDa protein [Medicago truncatula]}	{sp|Q9LHA8|MD37C_ARATH; Probable mediator of RNA polymerase II transcription subunit 37c OS=Arabidopsis thaliana GN=MED37C PE=1 SV=1}	{mtr:MTR_8g032650; K03283 HSPA1_8 heat shock 70kDa protein 1/8 - ko03040; Genetic Information Processing; Transcription; Spliceosome | ko04141; Genetic Information Processing; Folding, sorting and degradation; Protein processing in endoplasmic reticulum | ko04010; Environmental Information Processing; Signal transduction; MAPK signaling pathway | ko04144; Cellular Processes; Transport and catabol…	{At3g12580; KOG0101 Molecular chaperones HSP70/HSC70, HSP70 superfamily O Posttranslational modification, protein turnover, chaperones ;}	{GO:0000902; cell morphogenesis; biological_process GO:0005975; carbohydrate metabolic process; biological_process GO:0016773; phosphotransferase activity, alcohol group as acceptor; molecular_function}	{XM_013589493.1; Medicago truncatula heat shock cognate 70 kDa protein partial mRNA}	{PF02782:FGGY family of carbohydrate kinases, C-terminal domain PF06723:MreB/Mbl protein}	0
i0_LQ_ABWTN_c23224/f3p0/490	0	0.13	0	0.0433333	54.12	267.72	3.01	108.283	0.0184231	2.03855	110.652	2.04396	{XP_003600096.1; eukaryotic translation initiation factor SUI1 [Medicago truncatula]}	{sp|O82569|SUI1_PIMBR; Protein translation factor SUI1 homolog OS=Pimpinella brachycarpa PE=3 SV=1}	{bvg:104891686; K03113 EIF1, SUI1 translation initiation factor 1 - ko03013; Genetic Information Processing; Translation; RNA transport}	{At5g54940; KOG1770 Translation initiation factor 1 (eIF-1/SUI1) J Translation, ribosomal structure and biogenesis ;}	{NA}	{XM_004500011.2; PREDICTED: Cicer arietinum protein translation factor SUI1 homolog 2 (LOC101512087), mRNA}	{NA}	0
i2_LQ_ABWTN_c22492/f1p0/2156	0	0.05	0	0.0166667	0	0.96	16.07	5.67667	0.00717858	0.82456	114.864	2.06018	{GAU39036.1; hypothetical protein TSUD_59920 [Trifolium subterraneum]}	{NA}	{adu:107477868; K07466 RFA1, RPA1, rpa replication factor A1 - ko03030; Genetic Information Processing; Replication and repair; DNA replication | ko03420; Genetic Information Processing; Replication and repair; Nucleotide excision repair | ko03430; Genetic Information Processing; Replication and repair; Mismatch repair | ko03440; Genetic Information Processing; Replication and repair; Homologous …	{NA}	{NA}	{NA}	{NA}	0
i6_LQ_ABWTN_c3472/f1p5/6332	0	0.03	0	0.01	0	0.01	6.87	2.29333	0.00432137	0.517636	119.785	2.0784	{XP_003609924.2; guanine nucleotide-exchange protein, putative [Medicago truncatula]}	{sp|F4IXW2|BIG5_ARATH; Brefeldin A-inhibited guanine nucleotide-exchange protein 5 OS=Arabidopsis thaliana GN=BIG5 PE=1 SV=2}	{var:108343043; K13462 MIN7 guanine nucleotide-exchange factor - -}	{At3g43300; KOG0929 Guanine nucleotide exchange factor U Intracellular trafficking, secretion, and vesicular transport ;}	{GO:0032012; regulation of ARF protein signal transduction; biological_process GO:0005086; ARF guanyl-nucleotide exchange factor activity; molecular_function}	{XM_006600360.2; PREDICTED: Glycine max brefeldin A-inhibited guanine nucleotide-exchange protein 5-like (LOC100782540), mRNA}	{PF01369:Sec7 domain}	0
i3_LQ_ABWTN_c3769/f1p0/3137	0	0.04	0	0.0133333	11.89	0.03	0.04	3.98667	0.00575233	0.69781	121.309	2.08389	{KRH43879.1; hypothetical protein GLYMA_08G177300 [Glycine max]}	{sp|P47924|RIBA1_ARATH; Bifunctional riboflavin biosynthesis protein RIBA 1, chloroplastic OS=Arabidopsis thaliana GN=RIBA1 PE=1 SV=2}	{var:108322214; K14652 ribBA 3,4-dihydroxy 2-butanone 4-phosphate synthase / GTP cyclohydrolase II [EC:4.1.99.12 3.5.4.25] 4.1.99.12,3.5.4.25 ko00740; Metabolism; Metabolism of cofactors and vitamins; Riboflavin metabolism}	{At5g64300; KOG1284 Bifunctional GTP cyclohydrolase II/3,4-dihydroxy-2butanone-4-phosphate synthase H Coenzyme transport and metabolism ;}	{NA}	{AC161402.4; Medicago truncatula chromosome 2 BAC clone mte1-66k1, complete sequence}	{NA}	0
i5_HQ_ABWTN_c27053/f7p0/5138	0.02	0	0	0.00666667	0.05	3.83	0	1.29333	0.00288569	0.360467	124.915	2.09662	{XP_013470450.1; ABC transporter B family protein [Medicago truncatula]}	{sp|Q9M3B9|AB20B_ARATH; ABC transporter B family member 20 OS=Arabidopsis thaliana GN=ABCB20 PE=1 SV=1}	{pvu:PHAVU_007G010600g; K05658 ABCB1, CD243 ATP-binding cassette, subfamily B (MDR/TAP), member 1 3.6.3.44 ko02010; Environmental Information Processing; Membrane transport; ABC transporters | ko04976; Organismal Systems; Digestive system; Bile secretion | ko05206; Human Diseases; Cancers: Overview; MicroRNAs in cancer}	{At3g55320; KOG0055 Multidrug/pheromone exporter, ABC superfamily Q Secondary metabolites biosynthesis, transport and catabolism ;}	{GO:0019001; guanyl nucleotide binding; molecular_function GO:0042626; ATPase activity, coupled to transmembrane movement of substances; molecular_function GO:0043531; ADP binding; molecular_function GO:0007186; G-protein coupled receptor protein signaling pathway; biological_process GO:0031683; G-protein beta/gamma-subunit complex binding; molecular_function GO:0006810; transport; biological_pro…	{XM_003556491.3; PREDICTED: Glycine max ABC transporter B family member 20-like (LOC100799399), mRNA}	{PF00503:G-protein alpha subunit PF03193:Protein of unknown function, DUF258 PF13304:AAA domain, putative AbiEii toxin, Type IV TA system PF00005:ABC transporter PF06414:Zeta toxin PF00664:ABC transporter transmembrane region PF00931:NB-ARC domain PF01926:50S ribosome-binding GTPase}	0
i5_LQ_ABWTN_c7471/f1p0/5457	0.01	0.02	0	0.01	0.06	0.04	7.79	2.63	0.00432137	0.559907	129.567	2.11249	{NA}	{NA}	{NA}	{NA}	{NA}	{NA}	{NA}	0
i5_LQ_ABWTN_c23567/f1p0/5594	0	0.01	0	0.00333333	0.57	0	1.19	0.586667	0.00144524	0.200486	138.721	2.14214	{XP_003556062.1; PREDICTED: protein NETWORKED 1A-like [Glycine max]}	{sp|Q9LUI2|NET1A_ARATH; Protein NETWORKED 1A OS=Arabidopsis thaliana GN=NET1A PE=1 SV=1}	{cam:101507498; - - - - -}	{NA}	{NA}	{AP010442.1; Lotus japonicus genomic DNA, chromosome 5, clone: LjT127E18, TM1719, complete sequence}	{NA}	0
i1_LQ_ABWTN_c20619/f1p1/1760	0	0	0.01	0.00333333	0	0.6	1.2	0.6	0.00144524	0.20412	141.236	2.14995	{KYP38542.1; Glucose-6-phosphate 1-dehydrogenase, cytoplasmic isoform [Cajanus cajan]}	{sp|Q42919|G6PD_MEDSA; Glucose-6-phosphate 1-dehydrogenase, cytoplasmic isoform OS=Medicago sativa PE=2 SV=1}	{cam:101505505; K00036 G6PD, zwf glucose-6-phosphate 1-dehydrogenase [EC:1.1.1.49 1.1.1.363] 1.1.1.49,1.1.1.363 ko01200; Metabolism; Global and overview maps; Carbon metabolism | ko00030; Metabolism; Carbohydrate metabolism; Pentose phosphate pathway | ko00480; Metabolism; Metabolism of other amino acids; Glutathione metabolism | ko05230; Human Diseases; Cancers: Overview; Central carbon metaboli…	{At5g40760; KOG0563 Glucose-6-phosphate 1-dehydrogenase G Carbohydrate transport and metabolism ;}	{GO:0055114; oxidation-reduction process; biological_process GO:0050661; NADP binding; molecular_function GO:0004345; glucose-6-phosphate dehydrogenase activity; molecular_function GO:0006006; glucose metabolic process; biological_process}	{NM_001254335.2; Glycine max glucose-6-phosphate 1-dehydrogenase, cytoplasmic isoform-like (LOC100817852), mRNA}	{PF02781:Glucose-6-phosphate dehydrogenase, C-terminal domain PF00479:Glucose-6-phosphate dehydrogenase, NAD binding domain}	0
i0_LQ_ABWTN_c19189/f1p0/688	0	0.07	0	0.0233333	0	0	76.19	25.3967	0.0100171	1.42155	141.912	2.15202	{XP_015389999.1; PREDICTED: uncharacterized protein LOC107178872 [Citrus sinensis]}	{NA}	{mtr:MTR_0052s0080; - - - - -}	{NA}	{NA}	{KM117263.1; Lilium tsingtauense 18S ribosomal RNA gene, internal transcribed spacer 1, 5.8S ribosomal RNA gene, internal transcribed spacer 2, and 26S ribosomal RNA gene, complete sequence}	{NA}	0
i3_LQ_ABWTN_c2697/f1p4/3692	0	0	0.02	0.00666667	0	0	4.85	1.61667	0.00288569	0.417748	144.766	2.16067	{KYP70177.1; Cellulose synthase A catalytic subunit 1 [UDP-forming] [Cajanus cajan]}	{sp|A2Y0X2|CESA1_ORYSI; Probable cellulose synthase A catalytic subunit 1 [UDP-forming] OS=Oryza sativa subsp. indica GN=CESA1 PE=3 SV=1}	{gmx:100810567; K10999 CESA cellulose synthase A 2.4.1.12 -}	{NA}	{GO:0016760; cellulose synthase (UDP-forming) activity; molecular_function GO:0030244; cellulose biosynthetic process; biological_process GO:0016020; membrane; cellular_component}	{XM_003522575.3; PREDICTED: Glycine max cellulose synthase A catalytic subunit 1 [UDP-forming] (LOC100810567), mRNA}	{PF03552:Cellulose synthase}	0
i2_LQ_ABWTN_c22600/f1p3/2446	0	0.02	0.04	0.02	5.59	0	45.35	16.98	0.00860017	1.25479	145.903	2.16406	{KHN37018.1; Far upstream element-binding protein 2 [Glycine soja]}	{sp|Q91WJ8|FUBP1_MOUSE; Far upstream element-binding protein 1 OS=Mus musculus GN=Fubp1 PE=1 SV=1}	{lang:109337357; K13210 FUBP far upstream element-binding protein - -; lang:109337357; - - - - -}	{At2g25970; KOG1676 K-homology type RNA binding proteins A RNA processing and modification ;}	{GO:0003723; RNA binding; molecular_function}	{XM_003544473.3; PREDICTED: Glycine max far upstream element-binding protein 1-like (LOC100813135), mRNA}	{PF13184:NusA-like KH domain PF00013:KH domain PF07650:KH domain}	0
i4_HQ_ABWTN_c1700/f3p0/4830	0	0	0.03	0.01	0	10.56	0.03	3.53	0.00432137	0.656098	151.826	2.18135	{KYP58337.1; Pleiotropic drug resistance protein 1 [Cajanus cajan]}	{sp|Q76CU2|PDR1_TOBAC; Pleiotropic drug resistance protein 1 OS=Nicotiana tabacum GN=PDR1 PE=2 SV=1}	{cam:101497886; - - - - -}	{At1g15520; KOG0065 Pleiotropic drug resistance proteins (PDR1-15), ABC superfamily Q Secondary metabolites biosynthesis, transport and catabolism ;}	{GO:0002949; NA GO:0003924; GTPase activity; molecular_function GO:0098519; NA GO:0006810; transport; biological_process GO:0009378; four-way junction helicase activity; molecular_function GO:0016020; membrane; cellular_component GO:0005524; ATP binding; molecular_function GO:0016301; kinase activity; molecular_function GO:0006281; DNA repair; biological_process GO:0006310; DNA recombination; bio…	{XM_003546182.3; PREDICTED: Glycine max pleiotropic drug resistance protein 1-like (LOC100793825), mRNA}	{PF00005:ABC transporter PF13304:AAA domain, putative AbiEii toxin, Type IV TA system PF02367:Threonylcarbamoyl adenosine biosynthesis protein TsaE PF03193:Protein of unknown function, DUF258 PF00004:ATPase family associated with various cellular activities (AAA) PF07728:AAA domain (dynein-related subfamily) PF03266:NTPase PF01926:50S ribosome-binding GTPase PF06414:Zeta toxin PF05496:Holliday ju…	0
i4_LQ_ABWTN_c15567/f1p0/5061	0	0.01	0	0.00333333	1.55	0.44	0	0.663333	0.00144524	0.220979	152.901	2.18441	{XP_006594323.1; PREDICTED: mediator of RNA polymerase II transcription subunit 16-like isoform X1 [Glycine max]}	{sp|F4JGZ1|MED16_ARATH; Mediator of RNA polymerase II transcription subunit 16 OS=Arabidopsis thaliana GN=MED16 PE=1 SV=1}	{var:108342412; - - - - -}	{NA}	{NA}	{XM_014765639.1; PREDICTED: Glycine max mediator of RNA polymerase II transcription subunit 16-like (LOC100793949), transcript variant X2, mRNA}	{NA}	0
i2_LQ_ABWTN_c42644/f1p0/2297	0.03	0	0	0.01	5.86	0.77	4.13	3.58667	0.00432137	0.661497	153.076	2.18491	{XP_014501867.1; PREDICTED: transmembrane 9 superfamily member 11 [Vigna radiata var. radiata]}	{sp|Q9FYQ8|TMN11_ARATH; Transmembrane 9 superfamily member 11 OS=Arabidopsis thaliana GN=TMN11 PE=2 SV=1}	{vra:106762459; K17086 TM9SF2_4 transmembrane 9 superfamily member 2/4 - -}	{At5g35160; KOG1278 Endosomal membrane proteins, EMP70 U Intracellular trafficking, secretion, and vesicular transport ;}	{GO:0016021; integral to membrane; cellular_component}	{XM_006597895.2; PREDICTED: Glycine max transmembrane 9 superfamily member 11-like (LOC100819368), mRNA}	{PF02990:Endomembrane protein 70}	0
i6_LQ_ABWTN_c3030/f1p2/6200	0	0	0.01	0.00333333	2.08	0	0	0.693333	0.00144524	0.228742	158.273	2.19941	{XP_003621007.2; glucan synthase-like protein [Medicago truncatula]}	{sp|Q9LXT9|CALS3_ARATH; Callose synthase 3 OS=Arabidopsis thaliana GN=CALS3 PE=2 SV=3}	{mtr:MTR_7g005950; K11000 CALS callose synthase 2.4.1.- -}	{At5g13000; KOG0916 1,3-beta-glucan synthase/callose synthase catalytic subunit M Cell wall/membrane/envelope biogenesis ;}	{GO:0016020; membrane; cellular_component GO:0006075; 1,3-beta-D-glucan biosynthetic process; biological_process GO:0003843; 1,3-beta-D-glucan synthase activity; molecular_function GO:0000148; 1,3-beta-D-glucan synthase complex; cellular_component}	{XM_004491629.2; PREDICTED: Cicer arietinum callose synthase 3-like (LOC101513869), mRNA}	{PF02364:1,3-beta-glucan synthase component }	0
i1_LQ_ABWTN_c13360/f1p1/1372	0	0.01	0	0.00333333	0.84	0.58	0.69	0.703333	0.00144524	0.2313	160.042	2.20423	{XP_013444360.1; cell-wall invertase [Medicago truncatula]}	{sp|Q43089|INV1_PEA; Beta-fructofuranosidase, cell wall isozyme OS=Pisum sativum GN=BFRUCT1 PE=2 SV=1}	{mtr:MTR_8g017410; K01193 INV, sacA beta-fructofuranosidase 3.2.1.26 ko00052; Metabolism; Carbohydrate metabolism; Galactose metabolism | ko00500; Metabolism; Carbohydrate metabolism; Starch and sucrose metabolism}	{At3g13790; KOG0228 Beta-fructofuranosidase (invertase) G Carbohydrate transport and metabolism ;}	{NA}	{XM_003531563.3; PREDICTED: Glycine max beta-fructofuranosidase, cell wall isozyme-like (LOC100777339), mRNA}	{NA}	0
i2_LQ_ABWTN_c38939/f1p0/2706	0.01	0	0	0.00333333	0	0	2.16	0.72	0.00144524	0.235528	162.968	2.2121	{KRH17872.1; hypothetical protein GLYMA_13G023600, partial [Glycine max]}	{sp|Q9LPF1|WTR8_ARATH; WAT1-related protein At1g44800 OS=Arabidopsis thaliana GN=At1g44800 PE=1 SV=1}	{lang:109336998; - - - - -; lang:109336998; - - - - -}	{NA}	{GO:0016020; membrane; cellular_component GO:0016021; integral to membrane; cellular_component}	{KT459233.1; Glycyrrhiza lepidota voucher Ahrendsen_26 26S ribosomal RNA gene, partial sequence}	{PF00892:EamA-like transporter family}	0
i4_LQ_ABWTN_c5512/f1p0/4668	0	0	0.01	0.00333333	0.06	0.07	2.2	0.776667	0.00144524	0.249606	172.709	2.23731	{XP_006597829.1; PREDICTED: uncharacterized protein LOC100812435 isoform X3 [Glycine max]}	{NA}	{pvu:PHAVU_009G230000g; - - - - -}	{NA}	{NA}	{XM_006586961.2; PREDICTED: Glycine max uncharacterized LOC100803232 (LOC100803232), transcript variant X1, mRNA}	{NA}	0
i3_LQ_ABWTN_c7465/f1p0/3251	0.01	0	0	0.00333333	0.31	1.75	0.35	0.803333	0.00144524	0.256076	177.186	2.24843	{BAA77206.1; copper amine oxidase [Pisum sativum]}	{sp|Q43077|AMO_PEA; Primary amine oxidase OS=Pisum sativum PE=1 SV=1}	{lang:109352951; K00276 AOC3, AOC2, tynA primary-amine oxidase 1.4.3.21 ko00260; Metabolism; Amino acid metabolism; Glycine, serine and threonine metabolism | ko00350; Metabolism; Amino acid metabolism; Tyrosine metabolism | ko00360; Metabolism; Amino acid metabolism; Phenylalanine metabolism | ko00410; Metabolism; Metabolism of other amino acids; beta-Alanine metabolism | ko00950; Metabolism; Bi…	{At1g31700; KOG1186 Copper amine oxidase Q Secondary metabolites biosynthesis, transport and catabolism ;}	{GO:0055114; oxidation-reduction process; biological_process GO:0048038; quinone binding; molecular_function GO:0009308; amine metabolic process; biological_process GO:0005507; copper ion binding; molecular_function GO:0008131; primary amine oxidase activity; molecular_function}	{NM_001250282.1; Glycine max copper amino oxidase (DAO), mRNA}	{PF02727:Copper amine oxidase, N2 domain PF02728:Copper amine oxidase, N3 domain}	0
i5_LQ_ABWTN_c12883/f1p0/5744	0	0	0.01	0.00333333	2.73	0	0	0.91	0.00144524	0.281033	194.454	2.28882	{KHN19325.1; hypothetical protein glysoja_012245 [Glycine soja]}	{NA}	{gmx:100780436; - - - - -}	{At3g48050; KOG1886 BAH domain proteins K Transcription ;}	{GO:0003682; chromatin binding; molecular_function GO:0005634; nucleus; cellular_component}	{XM_014774776.1; PREDICTED: Glycine max uncharacterized LOC100780436 (LOC100780436), transcript variant X1, mRNA}	{PF08711:TFIIS helical bundle-like domain PF01426:BAH domain}	0
i2_LQ_ABWTN_c52228/f1p0/2151	0.02	0	0	0.00666667	0.74	7.36	0.02	2.70667	0.00288569	0.568984	197.174	2.29485	{AFK36392.1; unknown [Lotus japonicus]}	{sp|Q9M153|GDL61_ARATH; GDSL esterase/lipase At4g01130 OS=Arabidopsis thaliana GN=At4g01130 PE=2 SV=1}	{pvu:PHAVU_010G108700g; - - - - -}	{NA}	{NA}	{XM_014778663.1; PREDICTED: Glycine max NADP-dependent malic enzyme (LOC100804607), mRNA}	{NA}	0
i2_HQ_ABWTN_c17677/f2p0/2235	0	0	0.03	0.01	20.07	7.12	0	9.06333	0.00432137	1.00274	232.042	2.36557	{XP_004512901.1; PREDICTED: probable serine/threonine-protein kinase At1g18390 isoform X3 [Cicer arietinum]}	{sp|P0C5E2|LRL12_ARATH; LEAF RUST 10 DISEASE-RESISTANCE LOCUS RECEPTOR-LIKE PROTEIN KINASE-like 1.2 OS=Arabidopsis thaliana GN=LRK10L-1.2 PE=2 SV=3}	{vra:106771296; K04733 IRAK4 interleukin-1 receptor-associated kinase 4 2.7.11.1 ko04064; Environmental Information Processing; Signal transduction; NF-kappa B signaling pathway | ko04620; Organismal Systems; Immune system; Toll-like receptor signaling pathway | ko04624; Organismal Systems; Immune system; Toll and Imd signaling pathway | ko04621; Organismal Systems; Immune system; NOD-like recept…	{At1g66880; KOG1187 Serine/threonine protein kinase T Signal transduction mechanisms ;}	{GO:0016773; phosphotransferase activity, alcohol group as acceptor; molecular_function GO:0006468; protein phosphorylation; biological_process GO:0004672; protein kinase activity; molecular_function GO:0016020; membrane; cellular_component GO:0005524; ATP binding; molecular_function}	{XM_006583365.2; PREDICTED: Glycine max probable serine/threonine-protein kinase At1g18390 (LOC100800873), transcript variant X2, mRNA}	{PF00069:Protein kinase domain PF06293:Lipopolysaccharide kinase (Kdo/WaaP) family PF07714:Protein tyrosine kinase}	0
i4_LQ_ABWTN_c6287/f1p0/4653	0.01	0	0	0.00333333	0	0	3.69	1.23	0.00144524	0.348305	241.001	2.38202	{XP_007137602.1; hypothetical protein PHAVU_009G140100g [Phaseolus vulgaris]}	{sp|Q9SIZ8|RKP_ARATH; E3 ubiquitin-protein ligase RKP OS=Arabidopsis thaliana GN=RKP PE=2 SV=2}	{pvu:PHAVU_009G140100g; K12169 KPC1, RNF123 Kip1 ubiquitination-promoting complex protein 1 2.3.2.27 -}	{At2g22020; KOG2242 Scaffold/matrix specific factor hnRNP-U/SAF-A, contains SPRY domain A RNA processing and modification ;}	{GO:0006511; ubiquitin-dependent protein catabolic process; biological_process GO:0016567; protein ubiquitination; biological_process GO:0034450; ubiquitin-ubiquitin ligase activity; molecular_function GO:0005515; protein binding; molecular_function GO:0000151; ubiquitin ligase complex; cellular_component}	{XM_014774894.1; PREDICTED: Glycine max E3 ubiquitin-protein ligase RKP-like (LOC100800617), transcript variant X3, mRNA}	{PF10408:Ubiquitin elongating factor core PF00622:SPRY domain}	0
i4_HQ_ABWTN_c783/f8p0/4802	0.01	0.02	0	0.01	29	1.34	0.04	10.1267	0.00432137	1.04637	242.137	2.38406	{XP_019459316.1; PREDICTED: remorin-like [Lupinus angustifolius]}	{sp|P93788|REMO_SOLTU; Remorin OS=Solanum tuberosum PE=1 SV=1}	{lang:109359199; - - - - -; lang:109359199; - - - - -}	{NA}	{NA}	{AK337375.1; Lotus japonicus cDNA, clone: LjFL1-058-CE02, HTC}	{NA}	0
i4_LQ_ABWTN_c15094/f1p0/4256	0	0.01	0	0.00333333	0.06	3.71	1.63	1.8	0.00144524	0.447158	309.4	2.49052	{XP_012572629.1; PREDICTED: formin-like protein 5 isoform X1 [Cicer arietinum]}	{sp|Q94B77|FH5_ARATH; Formin-like protein 5 OS=Arabidopsis thaliana GN=FH5 PE=2 SV=2}	{pvu:PHAVU_011G141900g; K02184 FMN2 formin 2 - ko04320; Organismal Systems; Development; Dorso-ventral axis formation}	{At5g54650; KOG1922 Rho GTPase effector BNI1 and related formins TZ Signal transduction mechanisms ; Cytoskeleton ;}	{NA}	{XM_006592444.2; PREDICTED: Glycine max formin-like protein 5 (LOC100793413), mRNA}	{NA}	0
i4_LQ_ABWTN_c14247/f1p0/4169	0.01	0	0	0.00333333	1.62	2.21	2.4	2.07667	0.00144524	0.48808	337.716	2.52855	{KYP50266.1; Copper-transporting ATPase RAN1 [Cajanus cajan]}	{sp|Q9S7J8|HMA7_ARATH; Copper-transporting ATPase RAN1 OS=Arabidopsis thaliana GN=RAN1 PE=1 SV=1}	{gmx:100798164; K17686 copA, ATP7 Cu+-exporting ATPase 3.6.3.54 ko04016; Environmental Information Processing; Signal transduction; MAPK signaling pathway - plant | ko01524; Human Diseases; Drug resistance: Antineoplastic; Platinum drug resistance}	{At5g44790; KOG0207 Cation transport ATPase P Inorganic ion transport and metabolism ;}	{GO:0000166; nucleotide binding; molecular_function GO:0046872; metal ion binding; molecular_function}	{XM_003532612.3; PREDICTED: Glycine max copper-transporting ATPase RAN1-like (LOC100778219), mRNA}	{PF00122:E1-E2 ATPase}	0
i4_LQ_ABWTN_c4452/f1p0/4534	0.01	0	0	0.00333333	3.47	2.52	0.7	2.23	0.00144524	0.509203	352.331	2.54695	{XP_006585406.1; PREDICTED: uncharacterized protein LOC100799118 [Glycine max]}	{sp|A7J1T2|M313A_XENLA; Mitogen-activated protein kinase kinase kinase 13-A OS=Xenopus laevis GN=map3k13-a PE=2 SV=1}	{vra:106761852; - - - - -}	{At1g16270_2; KOG0192 Tyrosine kinase specific for activated (GTP-bound) p21cdc42Hs T Signal transduction mechanisms ;}	{GO:0005515; protein binding; molecular_function GO:0005524; ATP binding; molecular_function GO:0004672; protein kinase activity; molecular_function GO:0006468; protein phosphorylation; biological_process}	{XM_006585343.2; PREDICTED: Glycine max uncharacterized LOC100799118 (LOC100799118), transcript variant X1, mRNA}	{PF00069:Protein kinase domain PF00564:PB1 domain PF07714:Protein tyrosine kinase}	0
i4_LQ_ABWTN_c2467/f1p1/4836	0	0.02	0	0.00666667	53.49	19.85	0.09	24.4767	0.00288569	1.40614	487.282	2.68778	{KYP54148.1; ABC transporter G family member 36 [Cajanus cajan]}	{sp|Q9XIE2|AB36G_ARATH; ABC transporter G family member 36 OS=Arabidopsis thaliana GN=ABCG36 PE=1 SV=1}	{var:108320595; - - - - -}	{At1g59870; KOG0065 Pleiotropic drug resistance proteins (PDR1-15), ABC superfamily Q Secondary metabolites biosynthesis, transport and catabolism ;}	{GO:0005525; GTP binding; molecular_function GO:0016887; ATPase activity; molecular_function GO:0008168; methyltransferase activity; molecular_function GO:0006412; translation; biological_process GO:0016020; membrane; cellular_component GO:0005524; ATP binding; molecular_function GO:0003924; GTPase activity; molecular_function}	{XM_017552051.1; PREDICTED: Vigna angularis ABC transporter G family member 36-like (LOC108320595), mRNA}	{PF00005:ABC transporter PF03193:Protein of unknown function, DUF258 PF09243:Mitochondrial small ribosomal subunit Rsm22 PF01061:ABC-2 type transporter}	0
i4_HQ_ABWTN_c15244/f13p0/4708	0.02	0	0	0.00666667	75.17	4.38	0	26.5167	0.00288569	1.4396	498.874	2.69799	{KHN35816.1; Transcription factor bHLH35 [Glycine soja]}	{sp|Q2HIV9|BH035_ARATH; Transcription factor bHLH35 OS=Arabidopsis thaliana GN=BHLH35 PE=2 SV=1}	{cam:101512768; - - - - -}	{NA}	{GO:0046983; protein dimerization activity; molecular_function}	{XM_003546389.3; PREDICTED: Glycine max transcription factor bHLH35-like (LOC100817061), mRNA}	{PF00010:Helix-loop-helix DNA-binding domain}	0

## Sheet: Figuer 5-Vene Control vs G DOWN
geneID	Control R_1	Control R_2	Control R_3	Control	G R_1	G R_2	G R_3	G	LOG2(Control+1)	LOG2(G+1)	LOG2(G+1)/LOG2(Control+1)	LOG10(LOG2(G+1)/LOG2(Control+1))	{nr}	{SwissProt}	{KEGG}	{KOG}	{GO}	{nt}	{pfam}
i2_LQ_ABWTN_c27148/f1p0/2985	4.32	5.37	22.33	10.6733	0	0	0.01	0.00333333	1.06719	0.00144524	0.00135424	-2.8683	{CUM44466.1; Cc_NBLRR1 protein [Cajanus cajan]}	{sp|Q9STE7|R13L3_ARATH; Putative disease resistance RPP13-like protein 3 OS=Arabidopsis thaliana GN=RPP13L3 PE=3 SV=1}	{pvu:PHAVU_011G014500g; - - - - -}	{At3g46730; KOG4658 Apoptotic ATPase T Signal transduction mechanisms ;}	{GO:0043531; ADP binding; molecular_function GO:0016887; ATPase activity; molecular_function GO:0005525; GTP binding; molecular_function GO:0005524; ATP binding; molecular_function GO:0003924; GTPase activity; molecular_function}	{AP006084.1; Lotus japonicus genomic DNA, chromosome 3, clone: LjT44D21, TM0127b, complete sequence}	{PF00931:NB-ARC domain PF00005:ABC transporter PF03193:Protein of unknown function, DUF258}	0
i5_LQ_ABWTN_c13997/f1p0/5367	8.72	0	0	2.90667	0	0	0.01	0.00333333	0.591806	0.00144524	0.00244208	-2.61224	{GAU25489.1; hypothetical protein TSUD_218610 [Trifolium subterraneum]}	{NA}	{lang:109359700; - - - - -; lang:109359700; - - - - -}	{At4g15600; KOG1075 FOG: Reverse transcriptase R General function prediction only ;}	{NA}	{XM_003532871.3; PREDICTED: Glycine max uncharacterized LOC100798065 (LOC100798065), mRNA}	{NA}	0
i4_LQ_ABWTN_c14536/f1p48/4122	6.1	1.18	0	2.42667	0.01	0	0	0.00333333	0.534872	0.00144524	0.00270203	-2.56831	{XP_004509975.1; PREDICTED: putative disease resistance protein At5g05400 isoform X1 [Cicer arietinum]}	{sp|Q9T048|DRL27_ARATH; Disease resistance protein At4g27190 OS=Arabidopsis thaliana GN=At4g27190 PE=2 SV=1}	{mtr:MTR_8g464870; - - - - -}	{At4g27190; KOG4658 Apoptotic ATPase T Signal transduction mechanisms ;}	{GO:0030334; regulation of cell migration; biological_process GO:0005102; receptor binding; molecular_function GO:0045995; regulation of embryonic development; biological_process GO:0043531; ADP binding; molecular_function GO:0005515; protein binding; molecular_function GO:0005524; ATP binding; molecular_function GO:0030155; regulation of cell adhesion; biological_process}	{XM_004509919.2; PREDICTED: Cicer arietinum putative disease resistance protein At5g05400 (LOC101497997), transcript variant X6, mRNA}	{PF06008:Laminin Domain I PF01637:ATPase domain predominantly from Archaea PF00931:NB-ARC domain PF13855:Leucine rich repeat}	0
i2_LQ_ABWTN_c28622/f1p0/2058	2.37	0.55	4	2.30667	0.01	0	0	0.00333333	0.51939	0.00144524	0.00278257	-2.55555	{XP_003535778.1; PREDICTED: beta-hexosaminidase 1-like [Glycine max]}	{sp|A7WM73|HEXO1_ARATH; Beta-hexosaminidase 1 OS=Arabidopsis thaliana GN=HEXO1 PE=1 SV=1}	{cam:101495656; K12373 HEXA_B hexosaminidase 3.2.1.52 ko00520; Metabolism; Carbohydrate metabolism; Amino sugar and nucleotide sugar metabolism | ko00513; Metabolism; Glycan biosynthesis and metabolism; Various types of N-glycan biosynthesis | ko00531; Metabolism; Glycan biosynthesis and metabolism; Glycosaminoglycan degradation | ko00603; Metabolism; Glycan biosynthesis and metabolism; Glycosphi…	{At3g55260; KOG2499 Beta-N-acetylhexosaminidase G Carbohydrate transport and metabolism ;}	{GO:0005975; carbohydrate metabolic process; biological_process GO:0004553; hydrolase activity, hydrolyzing O-glycosyl compounds; molecular_function}	{XM_003535730.3; PREDICTED: Glycine max beta-hexosaminidase 1-like (LOC100814818), mRNA}	{PF00728:Glycosyl hydrolase family 20, catalytic domain}	0
i3_HQ_ABWTN_c1863/f2p0/3728	3.34	2.6	0	1.98	0.01	0	0	0.00333333	0.474216	0.00144524	0.00304764	-2.51604	{XP_019440625.1; PREDICTED: protein transport protein Sec24-like At3g07100 [Lupinus angustifolius]}	{sp|Q9SFU0|SC24A_ARATH; Protein transport protein Sec24-like At3g07100 OS=Arabidopsis thaliana GN=At3g07100 PE=2 SV=2}	{cam:101502633; K14007 SEC24 protein transport protein SEC24 - ko04141; Genetic Information Processing; Folding, sorting and degradation; Protein processing in endoplasmic reticulum}	{At3g07100; KOG1985 Vesicle coat complex COPII, subunit SEC24/subunit SFB2 U Intracellular trafficking, secretion, and vesicular transport ;}	{GO:0006886; intracellular protein transport; biological_process GO:0030127; COPII vesicle coat; cellular_component GO:0008270; zinc ion binding; molecular_function GO:0006888; ER to Golgi vesicle-mediated transport; biological_process}	{XM_017559666.1; PREDICTED: Vigna angularis protein transport protein Sec24-like At3g07100 (LOC108326272), mRNA}	{PF04815:Sec23/Sec24 helical domain PF04811:Sec23/Sec24 trunk domain PF04810:Sec23/Sec24 zinc finger}	0
i6_LQ_ABWTN_c2383/f1p2/6946	0	1.79	2.43	1.40667	0.01	0	0	0.00333333	0.381416	0.00144524	0.00378915	-2.42146	{KHN25924.1; E3 ubiquitin-protein ligase UPL1, partial [Glycine soja]}	{sp|Q8GY23|UPL1_ARATH; E3 ubiquitin-protein ligase UPL1 OS=Arabidopsis thaliana GN=UPL1 PE=1 SV=3}	{gmx:100801545; K10592 HUWE1, MULE, ARF-BP1 E3 ubiquitin-protein ligase HUWE1 2.3.2.26 ko04120; Genetic Information Processing; Folding, sorting and degradation; Ubiquitin mediated proteolysis}	{At1g55860; KOG0939 E3 ubiquitin-protein ligase/Putative upstream regulatory element binding protein OK Posttranslational modification, protein turnover, chaperones ; Transcription ;}	{GO:0004842; ubiquitin-protein ligase activity; molecular_function}	{XM_006580000.2; PREDICTED: Glycine max E3 ubiquitin-protein ligase UPL1-like (LOC100801545), transcript variant X2, mRNA}	{PF00632:HECT-domain (ubiquitin-transferase)}	0
i1_LQ_ABWTN_c26172/f1p3/1715	11.07	0.93	19.15	10.3833	0.03	0	0	0.01	1.05627	0.00432137	0.00409117	-2.38815	{GAU17180.1; hypothetical protein TSUD_178100, partial [Trifolium subterraneum]}	{sp|Q9LMU0|FCL2_ARATH; Putative GDP-L-fucose synthase 2 OS=Arabidopsis thaliana GN=GER2 PE=1 SV=1}	{pvu:PHAVU_008G090200g; K02377 TSTA3, fcl GDP-L-fucose synthase 1.1.1.271 ko00051; Metabolism; Carbohydrate metabolism; Fructose and mannose metabolism | ko00520; Metabolism; Carbohydrate metabolism; Amino sugar and nucleotide sugar metabolism}	{At1g17890; KOG1431 GDP-L-fucose synthetase GO Carbohydrate transport and metabolism ; Posttranslational modification, protein turnover, chaperones ;}	{GO:0050662; coenzyme binding; molecular_function GO:0003824; NA}	{XM_003552239.3; PREDICTED: Glycine max putative GDP-L-fucose synthase 2 (LOC100793356), mRNA}	{PF01370:NAD dependent epimerase/dehydratase family}	0
i2_LQ_ABWTN_c25227/f1p0/2372	0	1.92	1.84	1.25333	0	0.01	0	0.00333333	0.352825	0.00144524	0.00409619	-2.38762	{XP_007159098.1; hypothetical protein PHAVU_002G208600g [Phaseolus vulgaris]}	{sp|Q9FMG4|SC35_ARATH; Serine/arginine-rich splicing factor SC35 OS=Arabidopsis thaliana GN=SC35 PE=1 SV=1}	{gmx:100804370; K12891 SFRS2 splicing factor, arginine/serine-rich 2 - ko03040; Genetic Information Processing; Transcription; Spliceosome | ko05168; Human Diseases; Infectious diseases: Viral; Herpes simplex infection}	{At5g64200; KOG4207 Predicted splicing factor, SR protein superfamily A RNA processing and modification ;}	{GO:0003676; nucleic acid binding; molecular_function}	{XM_003524689.3; PREDICTED: Glycine max serine/arginine-rich splicing factor SC35 (LOC100804370), transcript variant X6, mRNA}	{PF00076:RNA recognition motif. (a.k.a. RRM, RBD, or RNP domain)}	0
i5_LQ_ABWTN_c14250/f1p0/5808	0.4	0.63	2.57	1.2	0	0.01	0	0.00333333	0.342423	0.00144524	0.00422063	-2.37462	{XP_013456488.1; NBS-LRR type disease resistance protein [Medicago truncatula]}	{sp|Q8W3K0|DRL9_ARATH; Probable disease resistance protein At1g58602 OS=Arabidopsis thaliana GN=At1g58602 PE=2 SV=1}	{vra:106778114; - - - - -}	{At1g58410; KOG4658 Apoptotic ATPase T Signal transduction mechanisms ;}	{GO:0005515; protein binding; molecular_function}	{AK245965.1; Glycine max cDNA, clone: GMFL01-47-F18}	{PF13855:Leucine rich repeat}	0
i5_HQ_ABWTN_c27035/f3p0/5251	1.22	1.52	6.31	3.01667	0	0	0.02	0.00666667	0.603866	0.00288569	0.00477869	-2.32069	{XP_004516411.1; PREDICTED: uncharacterized protein LOC101505434 isoform X1 [Cicer arietinum]}	{NA}	{pvu:PHAVU_010G112700g; - - - - -}	{At3g61690; KOG1906 DNA polymerase sigma L Replication, recombination and repair ;}	{GO:0016779; nucleotidyltransferase activity; molecular_function}	{XM_006598849.2; PREDICTED: Glycine max uncharacterized LOC100800527 (LOC100800527), transcript variant X1, mRNA}	{PF01909:Nucleotidyltransferase domain}	0
i6_LQ_ABWTN_c4749/f1p1/6370	0	2.88	0	0.96	0	0.01	0	0.00333333	0.292256	0.00144524	0.00494512	-2.30582	{XP_003609924.2; guanine nucleotide-exchange protein, putative [Medicago truncatula]}	{sp|F4IXW2|BIG5_ARATH; Brefeldin A-inhibited guanine nucleotide-exchange protein 5 OS=Arabidopsis thaliana GN=BIG5 PE=1 SV=2}	{var:108343043; K13462 MIN7 guanine nucleotide-exchange factor - -}	{At3g43300; KOG0929 Guanine nucleotide exchange factor U Intracellular trafficking, secretion, and vesicular transport ;}	{GO:0032012; regulation of ARF protein signal transduction; biological_process GO:0005086; ARF guanyl-nucleotide exchange factor activity; molecular_function}	{XM_006600360.2; PREDICTED: Glycine max brefeldin A-inhibited guanine nucleotide-exchange protein 5-like (LOC100782540), mRNA}	{PF01369:Sec7 domain}	0
i2_HQ_ABWTN_c57172/f2p0/2271	0.04	1.54	1.18	0.92	0	0.01	0	0.00333333	0.283301	0.00144524	0.00510143	-2.29231	{XP_004506378.1; PREDICTED: patellin-3-like [Cicer arietinum]}	{sp|Q56Z59|PATL3_ARATH; Patellin-3 OS=Arabidopsis thaliana GN=PATL3 PE=1 SV=2}	{aip:107629761; - - - - -}	{At1g72160; KOG1471 Phosphatidylinositol transfer protein SEC14 and related proteins I Lipid transport and metabolism ;}	{NA}	{AK244009.1; Glycine max cDNA, clone: GMFL01-01-N15}	{NA}	0
i4_LQ_ABWTN_c3165/f1p0/4972	0.46	2.03	0.06	0.85	0	0	0.01	0.00333333	0.267172	0.00144524	0.00540941	-2.26685	{XP_004509975.1; PREDICTED: putative disease resistance protein At5g05400 isoform X1 [Cicer arietinum]}	{sp|Q9T048|DRL27_ARATH; Disease resistance protein At4g27190 OS=Arabidopsis thaliana GN=At4g27190 PE=2 SV=1}	{mtr:MTR_8g464870; - - - - -}	{At4g27190; KOG4658 Apoptotic ATPase T Signal transduction mechanisms ;}	{GO:0005515; protein binding; molecular_function}	{XM_004509919.2; PREDICTED: Cicer arietinum putative disease resistance protein At5g05400 (LOC101497997), transcript variant X6, mRNA}	{PF13855:Leucine rich repeat}	0
i4_LQ_ABWTN_c10210/f1p0/4947	3.77	1.66	6.64	4.02333	0	0.03	0	0.01	0.700992	0.00432137	0.00616465	-2.21009	{XP_006594323.1; PREDICTED: mediator of RNA polymerase II transcription subunit 16-like isoform X1 [Glycine max]}	{sp|F4JGZ1|MED16_ARATH; Mediator of RNA polymerase II transcription subunit 16 OS=Arabidopsis thaliana GN=MED16 PE=1 SV=1}	{var:108342412; - - - - -}	{NA}	{NA}	{XM_014765639.1; PREDICTED: Glycine max mediator of RNA polymerase II transcription subunit 16-like (LOC100793949), transcript variant X2, mRNA}	{NA}	0
i5_LQ_ABWTN_c12213/f1p0/5258	0.35	1.66	0.04	0.683333	0	0.01	0	0.00333333	0.22617	0.00144524	0.00639006	-2.19449	{KHN34011.1; TMV resistance protein N [Glycine soja]}	{sp|Q40392|TMVRN_NICGU; TMV resistance protein N OS=Nicotiana glutinosa GN=N PE=1 SV=1}	{mtr:MTR_8g433020; - - - - -}	{NA}	{GO:0016887; ATPase activity; molecular_function GO:0007165; signal transduction; biological_process GO:0043531; ADP binding; molecular_function GO:0005524; ATP binding; molecular_function GO:0005515; protein binding; molecular_function}	{XM_006583429.2; PREDICTED: Glycine max TMV resistance protein N-like (LOC100805490), mRNA}	{PF13676:TIR domain PF01582:TIR domain PF00931:NB-ARC domain PF00005:ABC transporter}	0
i1_LQ_ABWTN_c48990/f1p0/1580	1.75	0	0.2	0.65	0	0.01	0	0.00333333	0.217484	0.00144524	0.00664528	-2.17749	{KHN35070.1; Nucleoporin SEH1 [Glycine soja]}	{sp|Q93VR9|SEH1_ARATH; Protein SEH1 OS=Arabidopsis thaliana GN=SEH1 PE=1 SV=1}	{gmx:100812825; K14299 SEH1 nucleoporin SEH1 - ko03013; Genetic Information Processing; Translation; RNA transport | ko04150; Environmental Information Processing; Signal transduction; mTOR signaling pathway}	{At1g64350; KOG2445 Nuclear pore complex component (sc Seh1) YU Nuclear structure ; Intracellular trafficking, secretion, and vesicular transport ;}	{GO:0005515; protein binding; molecular_function}	{AB506696.1; Lotus japonicus Nena mRNA for WD40 repeat nucleoporin similar to SEH1, complete cds}	{PF00400:WD domain, G-beta repeat}	0
i2_LQ_ABWTN_c7299/f1p0/2365	0	0.08	32.14	10.74	0.05	0	0	0.0166667	1.06967	0.00717858	0.00671104	-2.17321	{KYP42135.1; Protein regulator of cytokinesis 1 [Cajanus cajan]}	{sp|Q9SIS3|MA656_ARATH; 65-kDa microtubule-associated protein 6 OS=Arabidopsis thaliana GN=MAP65-6 PE=1 SV=1}	{lang:109360304; K16732 PRC1 protein regulator of cytokinesis 1 - -; lang:109360304; - - - - -}	{At2g01910; KOG4302 Microtubule-associated protein essential for anaphase spindle elongation DZ Cell cycle control, cell division, chromosome partitioning ; Cytoskeleton ;}	{GO:0005515; protein binding; molecular_function}	{XM_007152972.1; Phaseolus vulgaris hypothetical protein (PHAVU_003G002000g) mRNA, complete cds}	{PF13949:ALIX V-shaped domain binding to HIV }	0
i2_LQ_ABWTN_c28886/f1p10/2025	0.65	3.83	0	1.49333	0	0	0.02	0.00666667	0.39678	0.00288569	0.00727276	-2.1383	{XP_017413235.1; PREDICTED: transcription factor ABORTED MICROSPORES [Vigna angularis]}	{sp|Q9ZVX2|AMS_ARATH; Transcription factor ABORTED MICROSPORES OS=Arabidopsis thaliana GN=AMS PE=1 SV=2}	{cam:101498268; - - - - -}	{NA}	{NA}	{AP015041.1; Vigna angularis var. angularis DNA, chromosome 8, almost complete sequence, cultivar: Shumari}	{NA}	0
i4_LQ_ABWTN_c5702/f1p0/4908	0.99	0	7.11	2.7	0	0	0.03	0.01	0.568202	0.00432137	0.00760535	-2.11888	{XP_003554389.1; PREDICTED: ABC transporter B family member 1 [Glycine max]}	{sp|Q9ZR72|AB1B_ARATH; ABC transporter B family member 1 OS=Arabidopsis thaliana GN=ABCB1 PE=1 SV=1}	{vra:106757605; K05658 ABCB1, CD243 ATP-binding cassette, subfamily B (MDR/TAP), member 1 3.6.3.44 ko02010; Environmental Information Processing; Membrane transport; ABC transporters | ko04976; Organismal Systems; Digestive system; Bile secretion | ko05206; Human Diseases; Cancers: Overview; MicroRNAs in cancer}	{At2g36910; KOG0055 Multidrug/pheromone exporter, ABC superfamily Q Secondary metabolites biosynthesis, transport and catabolism ;}	{GO:0019001; guanyl nucleotide binding; molecular_function GO:0042626; ATPase activity, coupled to transmembrane movement of substances; molecular_function GO:0007186; G-protein coupled receptor protein signaling pathway; biological_process GO:0031683; G-protein beta/gamma-subunit complex binding; molecular_function GO:0006810; transport; biological_process GO:0003924; GTPase activity; molecular_…	{XM_003520608.3; PREDICTED: Glycine max ABC transporter B family member 1-like (LOC100817829), mRNA}	{PF00664:ABC transporter transmembrane region PF06414:Zeta toxin PF07728:AAA domain (dynein-related subfamily) PF00004:ATPase family associated with various cellular activities (AAA) PF00503:G-protein alpha subunit PF03193:Protein of unknown function, DUF258 PF00005:ABC transporter PF13304:AAA domain, putative AbiEii toxin, Type IV TA system}	0
i5_LQ_ABWTN_c23347/f1p0/5263	13.02	7.79	0.03	6.94667	0	0.03	0.02	0.0166667	0.900185	0.00717858	0.00797457	-2.09829	{XP_012568860.1; PREDICTED: zinc finger BED domain-containing protein RICESLEEPER 2-like [Cicer arietinum]}	{sp|Q6AVI0|RSLE2_ORYSJ; Zinc finger BED domain-containing protein RICESLEEPER 2 OS=Oryza sativa subsp. japonica GN=Os03g0733400 PE=2 SV=1}	{cam:105851735; - - - - -}	{At3g62520; KOG1121 Tam3-transposase (Ac family) L Replication, recombination and repair ;}	{GO:0046983; protein dimerization activity; molecular_function GO:0003677; DNA binding; molecular_function}	{XM_007139989.1; Phaseolus vulgaris hypothetical protein (PHAVU_008G080300g) mRNA, complete cds}	{PF14372:Domain of unknown function (DUF4413) PF05699:hAT family C-terminal dimerisation region PF02892:BED zinc finger}	0
i4_HQ_ABWTN_c13920/f2p1/4159	0.08	0.05	12.44	4.19	0.02	0.01	0.01	0.0133333	0.715167	0.00575233	0.00804333	-2.09456	{KHN40213.1; Putative leucine-rich repeat receptor-like protein kinase [Glycine soja]}	{sp|Q9LT96|Y5977_ARATH; Probable leucine-rich repeat receptor-like protein kinase At5g49770 OS=Arabidopsis thaliana GN=At5g49770 PE=2 SV=1}	{var:108323891; - - - - -}	{NA}	{GO:0006468; protein phosphorylation; biological_process GO:0004672; protein kinase activity; molecular_function GO:0005524; ATP binding; molecular_function GO:0005515; protein binding; molecular_function}	{XM_014778293.1; PREDICTED: Glycine max probable leucine-rich repeat receptor-like protein kinase At5g49770 (LOC100811702), transcript variant X3, mRNA}	{PF07714:Protein tyrosine kinase PF00008:EGF-like domain PF00069:Protein kinase domain PF13855:Leucine rich repeat}	0
i5_LQ_ABWTN_c6133/f1p0/5755	1.52	0	0	0.506667	0	0.01	0	0.00333333	0.178017	0.00144524	0.00811855	-2.09052	{KYP54446.1; Putative disease resistance RPP13-like protein 1 [Cajanus cajan]}	{sp|Q9LRR4|R13L1_ARATH; Putative disease resistance RPP13-like protein 1 OS=Arabidopsis thaliana GN=RPPL1 PE=3 SV=1}	{gmx:100813244; - - - - -}	{At3g14470; KOG4658 Apoptotic ATPase T Signal transduction mechanisms ;}	{GO:0043531; ADP binding; molecular_function GO:0005515; protein binding; molecular_function}	{XM_019598925.1; PREDICTED: Lupinus angustifolius putative disease resistance protein At3g14460 (LOC109355731), mRNA}	{PF13855:Leucine rich repeat PF00931:NB-ARC domain}	0
i1_LQ_ABWTN_c63718/f1p1/1611	3.49	0	0	1.16333	0	0	0.02	0.00666667	0.335123	0.00288569	0.00861082	-2.06496	{XP_004511082.1; PREDICTED: uncharacterized acetyltransferase At3g50280-like [Cicer arietinum]}	{sp|Q9SND9|Y3028_ARATH; Uncharacterized acetyltransferase At3g50280 OS=Arabidopsis thaliana GN=At3g50280 PE=3 SV=1}	{var:108338918; - - - - -}	{NA}	{GO:0016747; transferase activity, transferring acyl groups other than amino-acyl groups; molecular_function}	{XM_014650157.1; PREDICTED: Vigna radiata var. radiata uncharacterized acetyltransferase At3g50280-like (LOC106765506), transcript variant X4, mRNA}	{PF02458:Transferase family}	0
i3_LQ_ABWTN_c2458/f1p5/3127	0	0.15	6.02	2.05667	0	0	0.03	0.01	0.485248	0.00432137	0.00890549	-2.05034	{XP_003555695.1; PREDICTED: calcium-dependent protein kinase 1 [Glycine max]}	{sp|Q6F3A6|CDPKA_ORYSJ; Calcium-dependent protein kinase 10 OS=Oryza sativa subsp. japonica GN=CPK10 PE=2 SV=1}	{cam:101502238; K13412 CPK calcium-dependent protein kinase 2.7.11.1 ko04626; Organismal Systems; Environmental adaptation; Plant-pathogen interaction | ko05145; Human Diseases; Infectious diseases: Parasitic; Toxoplasmosis}	{At5g04870; KOG0032 Ca2+/calmodulin-dependent protein kinase, EF-Hand protein superfamily T Signal transduction mechanisms ;}	{GO:0006418; tRNA aminoacylation for protein translation; biological_process GO:0005578; proteinaceous extracellular matrix; cellular_component GO:0000166; nucleotide binding; molecular_function GO:0007165; signal transduction; biological_process GO:0005737; cytoplasm; cellular_component GO:0005524; ATP binding; molecular_function GO:0005509; calcium ion binding; molecular_function GO:0004812; am…	{XM_006605644.2; PREDICTED: Glycine max calcium-dependent protein kinase 1 (LOC100797449), transcript variant X2, mRNA}	{PF00036:EF hand PF13202:EF hand PF13499:EF-hand domain pair PF10591:Secreted protein acidic and rich in cysteine Ca binding region PF13833:EF-hand domain pair PF13405:EF-hand domain PF12763:Cytoskeletal-regulatory complex EF hand PF04558:Glutaminyl-tRNA synthetase, non-specific RNA binding region part 1 }	0
i3_LQ_ABWTN_c4522/f1p3/3181	3.95	1.96	0	1.97	0.03	0	0	0.01	0.472756	0.00432137	0.0091408	-2.03902	{XP_006599000.1; PREDICTED: nuclear cap-binding protein subunit 1-like [Glycine max]}	{sp|Q9SIU2|NCBP1_ARATH; Nuclear cap-binding protein subunit 1 OS=Arabidopsis thaliana GN=ABH1 PE=1 SV=2}	{mtr:MTR_7g083840; K12882 NCBP1, CBP80 nuclear cap-binding protein subunit 1 - ko03040; Genetic Information Processing; Transcription; Spliceosome | ko03013; Genetic Information Processing; Translation; RNA transport | ko03015; Genetic Information Processing; Translation; mRNA surveillance pathway}	{At2g13540; KOG1104 Nuclear cap-binding complex, subunit NCBP1/CBP80 A RNA processing and modification ;}	{GO:0005515; protein binding; molecular_function GO:0016070; RNA metabolic process; biological_process GO:0006606; protein import into nucleus; biological_process GO:0003723; RNA binding; molecular_function GO:0005815; microtubule organizing center; cellular_component GO:0007049; cell cycle; biological_process}	{XM_006598937.2; PREDICTED: Glycine max nuclear cap-binding protein subunit 1-like (LOC100811738), mRNA}	{PF07989:Centrosomin N-terminal motif 1 PF02854:MIF4G domain PF07926:TPR/MLP1/MLP2-like protein PF09088:MIF4G like PF04977:Septum formation initiator PF09090:MIF4G like}	0
i3_LQ_ABWTN_c14783/f1p0/3045	1.29	0	0	0.43	0	0.01	0	0.00333333	0.155336	0.00144524	0.00930396	-2.03133	{XP_012077306.1; PREDICTED: pollen-specific protein SF21 isoform X2 [Jatropha curcas]}	{NA}	{gra:105803761; - - - - -}	{At2g19620; KOG2931 Differentiation-related gene 1 protein (NDR1 protein), related proteins S Function unknown ;}	{NA}	{AC174304.20; Medicago truncatula clone mth2-108f8, complete sequence}	{NA}	0
i3_LQ_ABWTN_c8148/f1p0/3310	7.87	1.44	0	3.10333	0.02	0.02	0	0.0133333	0.613137	0.00575233	0.0093818	-2.02771	{XP_003607698.2; disease resistance protein (TIR-NBS-LRR class), putative [Medicago truncatula]}	{sp|Q40392|TMVRN_NICGU; TMV resistance protein N OS=Nicotiana glutinosa GN=N PE=1 SV=1}	{adu:107477006; - - - - -}	{NA}	{GO:0043531; ADP binding; molecular_function}	{AC135160.22; Medicago truncatula clone mth2-20m5, complete sequence}	{PF00931:NB-ARC domain}	0
i6_HQ_ABWTN_c817/f2p0/6513	3.08	0	0.01	1.03	0	0	0.02	0.00666667	0.307496	0.00288569	0.00938447	-2.02759	{XP_004499734.1; PREDICTED: uncharacterized protein LOC101504174 [Cicer arietinum]}	{sp|Q9T048|DRL27_ARATH; Disease resistance protein At4g27190 OS=Arabidopsis thaliana GN=At4g27190 PE=2 SV=1}	{pvu:PHAVU_010G023200g; - - - - -}	{At4g27190; KOG4658 Apoptotic ATPase T Signal transduction mechanisms ;}	{GO:0003678; DNA helicase activity; molecular_function GO:0005544; calcium-dependent phospholipid binding; molecular_function GO:0005524; ATP binding; molecular_function GO:0005509; calcium ion binding; molecular_function GO:0005515; protein binding; molecular_function GO:0006281; DNA repair; biological_process GO:0043531; ADP binding; molecular_function GO:0000723; telomere maintenance; biologic…	{XM_012715870.1; PREDICTED: Cicer arietinum uncharacterized LOC101500233 (LOC101500233), transcript variant X3, mRNA}	{PF05970:PIF1-like helicase PF00004:ATPase family associated with various cellular activities (AAA) PF00191:Annexin PF02562:PhoH-like protein PF13855:Leucine rich repeat PF00931:NB-ARC domain}	0
i5_LQ_ABWTN_c23892/f1p0/5160	0.36	2.7	0	1.02	0.01	0	0.01	0.00666667	0.305351	0.00288569	0.00945039	-2.02455	{KHN19325.1; hypothetical protein glysoja_012245 [Glycine soja]}	{NA}	{gmx:100780436; - - - - -}	{At3g48050; KOG1886 BAH domain proteins K Transcription ;}	{GO:0005634; nucleus; cellular_component}	{AP010581.1; Lotus japonicus genomic DNA, chromosome 1, clone: LjB20A06, BM2071, complete sequence}	{PF08711:TFIIS helical bundle-like domain}	0
i7_LQ_ABWTN_c831/f1p0/7530	0.95	0	0.3	0.416667	0	0	0.01	0.00333333	0.151268	0.00144524	0.0095542	-2.01981	{KHN26955.1; ATP-dependent helicase BRM [Glycine soja]}	{sp|Q6EVK6|BRM_ARATH; ATP-dependent helicase BRM OS=Arabidopsis thaliana GN=BRM PE=1 SV=1}	{var:108321189; K11647 SMARCA2_4 SWI/SNF-related matrix-associated actin-dependent regulator of chromatin subfamily A member 2/4 3.6.4.- -}	{At2g46020; KOG0386 Chromatin remodeling complex SWI/SNF, component SWI2 and related ATPases (DNA/RNA helicase superfamily) BK Chromatin structure and dynamics ; Transcription ;}	{GO:0005515; protein binding; molecular_function GO:0003676; nucleic acid binding; molecular_function GO:0005524; ATP binding; molecular_function GO:0003677; DNA binding; molecular_function GO:0016787; hydrolase activity; molecular_function}	{XM_003528799.3; PREDICTED: Glycine max ATP-dependent helicase BRM-like (LOC100793092), mRNA}	{PF04851:Type III restriction enzyme, res subunit PF00176:SNF2 family N-terminal domain PF00439:Bromodomain PF00270:DEAD/DEAH box helicase}	0

## Sheet: Figuer 5-Vene G vs GH UP
geneID	GR_1	GR_2	GR_3	G	GHR_1	GHR_2	GHR_3	GH	LOG2(G+1)	LOG2(GH+1)	LOG2(GH+1)/LOG2(G+1)	LOG10(LOG2(GH+1)/LOG2(G+1))	{nr}	{SwissProt}	{KEGG}	{KOG}	{GO}	{nt}	{pfam}
i5_LQ_ABWTN_c12213/f1p0/5258	0	0.01	0	0.00333333	1	0.03	0.32	0.45	0.00144524	0.161368	111.655	2.04788	{KHN34011.1; TMV resistance protein N [Glycine soja]}	{sp|Q40392|TMVRN_NICGU; TMV resistance protein N OS=Nicotiana glutinosa GN=N PE=1 SV=1}	{mtr:MTR_8g433020; - - - - -}	{NA}	{GO:0016887; ATPase activity; molecular_function GO:0007165; signal transduction; biological_process GO:0043531; ADP binding; molecular_function GO:0005524; ATP binding; molecular_function GO:0005515; protein binding; molecular_function}	{XM_006583429.2; PREDICTED: Glycine max TMV resistance protein N-like (LOC100805490), mRNA}	{PF13676:TIR domain PF01582:TIR domain PF00931:NB-ARC domain PF00005:ABC transporter}	0
i3_LQ_ABWTN_c8509/f1p4/3169	0	0	0.01	0.00333333	1.06	0.11	0.18	0.45	0.00144524	0.161368	111.655	2.04788	{KHN34572.1; Alpha-L-arabinofuranosidase 1 [Glycine soja]}	{sp|Q9SG80|ASD1_ARATH; Alpha-L-arabinofuranosidase 1 OS=Arabidopsis thaliana GN=ASD1 PE=1 SV=1}	{gmx:100806458; K01209 abfA alpha-N-arabinofuranosidase 3.2.1.55 ko00520; Metabolism; Carbohydrate metabolism; Amino sugar and nucleotide sugar metabolism}	{NA}	{GO:0046556; alpha-N-arabinofuranosidase activity; molecular_function GO:0046373; L-arabinose metabolic process; biological_process}	{XM_003554040.3; PREDICTED: Glycine max alpha-L-arabinofuranosidase 1-like (LOC100787207), mRNA}	{PF06964:Alpha-L-arabinofuranosidase C-terminal domain}	0
i5_LQ_ABWTN_c6133/f1p0/5755	0	0.01	0	0.00333333	0.09	0	1.3	0.463333	0.00144524	0.165343	114.405	2.05845	{KYP54446.1; Putative disease resistance RPP13-like protein 1 [Cajanus cajan]}	{sp|Q9LRR4|R13L1_ARATH; Putative disease resistance RPP13-like protein 1 OS=Arabidopsis thaliana GN=RPPL1 PE=3 SV=1}	{gmx:100813244; - - - - -}	{At3g14470; KOG4658 Apoptotic ATPase T Signal transduction mechanisms ;}	{GO:0043531; ADP binding; molecular_function GO:0005515; protein binding; molecular_function}	{XM_019598925.1; PREDICTED: Lupinus angustifolius putative disease resistance protein At3g14460 (LOC109355731), mRNA}	{PF13855:Leucine rich repeat PF00931:NB-ARC domain}	0
i5_LQ_ABWTN_c23347/f1p0/5263	0	0.03	0.02	0.0166667	0.04	9.64	7.48	5.72	0.00717858	0.827369	115.255	2.06166	{XP_012568860.1; PREDICTED: zinc finger BED domain-containing protein RICESLEEPER 2-like [Cicer arietinum]}	{sp|Q6AVI0|RSLE2_ORYSJ; Zinc finger BED domain-containing protein RICESLEEPER 2 OS=Oryza sativa subsp. japonica GN=Os03g0733400 PE=2 SV=1}	{cam:105851735; - - - - -}	{At3g62520; KOG1121 Tam3-transposase (Ac family) L Replication, recombination and repair ;}	{GO:0046983; protein dimerization activity; molecular_function GO:0003677; DNA binding; molecular_function}	{XM_007139989.1; Phaseolus vulgaris hypothetical protein (PHAVU_008G080300g) mRNA, complete cds}	{PF14372:Domain of unknown function (DUF4413) PF05699:hAT family C-terminal dimerisation region PF02892:BED zinc finger}	0
i4_LQ_ABWTN_c14536/f1p48/4122	0.01	0	0	0.00333333	1.41	0.03	0	0.48	0.00144524	0.170262	117.809	2.07118	{XP_004509975.1; PREDICTED: putative disease resistance protein At5g05400 isoform X1 [Cicer arietinum]}	{sp|Q9T048|DRL27_ARATH; Disease resistance protein At4g27190 OS=Arabidopsis thaliana GN=At4g27190 PE=2 SV=1}	{mtr:MTR_8g464870; - - - - -}	{At4g27190; KOG4658 Apoptotic ATPase T Signal transduction mechanisms ;}	{GO:0030334; regulation of cell migration; biological_process GO:0005102; receptor binding; molecular_function GO:0045995; regulation of embryonic development; biological_process GO:0043531; ADP binding; molecular_function GO:0005515; protein binding; molecular_function GO:0005524; ATP binding; molecular_function GO:0030155; regulation of cell adhesion; biological_process}	{XM_004509919.2; PREDICTED: Cicer arietinum putative disease resistance protein At5g05400 (LOC101497997), transcript variant X6, mRNA}	{PF06008:Laminin Domain I PF01637:ATPase domain predominantly from Archaea PF00931:NB-ARC domain PF13855:Leucine rich repeat}	0
i7_LQ_ABWTN_c831/f1p0/7530	0	0	0.01	0.00333333	0.4	0.49	0.58	0.49	0.00144524	0.173186	119.832	2.07857	{KHN26955.1; ATP-dependent helicase BRM [Glycine soja]}	{sp|Q6EVK6|BRM_ARATH; ATP-dependent helicase BRM OS=Arabidopsis thaliana GN=BRM PE=1 SV=1}	{var:108321189; K11647 SMARCA2_4 SWI/SNF-related matrix-associated actin-dependent regulator of chromatin subfamily A member 2/4 3.6.4.- -}	{At2g46020; KOG0386 Chromatin remodeling complex SWI/SNF, component SWI2 and related ATPases (DNA/RNA helicase superfamily) BK Chromatin structure and dynamics ; Transcription ;}	{GO:0005515; protein binding; molecular_function GO:0003676; nucleic acid binding; molecular_function GO:0005524; ATP binding; molecular_function GO:0003677; DNA binding; molecular_function GO:0016787; hydrolase activity; molecular_function}	{XM_003528799.3; PREDICTED: Glycine max ATP-dependent helicase BRM-like (LOC100793092), mRNA}	{PF04851:Type III restriction enzyme, res subunit PF00176:SNF2 family N-terminal domain PF00439:Bromodomain PF00270:DEAD/DEAH box helicase}	0
i1_HQ_ABWTN_c26888/f3p0/1973	0	0	0.03	0.01	0	4.04	2.94	2.32667	0.00432137	0.522009	120.797	2.08206	{XP_003556158.2; PREDICTED: protein S-acyltransferase 8-like [Glycine max]}	{sp|Q9SB58|ZDH19_ARATH; Protein S-acyltransferase 8 OS=Arabidopsis thaliana GN=PAT08 PE=1 SV=2}	{cam:101515218; K16675 ZDHHC9_14_18 palmitoyltransferase ZDHHC9/14/18 2.3.1.225 ko04391; Environmental Information Processing; Signal transduction; Hippo signaling pathway - fly}	{At5g50020; KOG1311 DHHC-type Zn-finger proteins R General function prediction only ;}	{NA}	{BT146164.1; Lotus japonicus clone JCVI-FLLj-22O16 unknown mRNA}	{NA}	0
i5_LQ_ABWTN_c14682/f1p0/5366	0	0.01	0	0.00333333	0.44	0.83	0.22	0.496667	0.00144524	0.175125	121.174	2.08341	{KOM51025.1; hypothetical protein LR48_Vigan08g185200 [Vigna angularis]}	{sp|Q84MA9|Y1063_ARATH; Inactive leucine-rich repeat receptor-like serine/threonine-protein kinase At1g60630 OS=Arabidopsis thaliana GN=At1g60630 PE=2 SV=1}	{vra:106756190; - - - - -}	{NA}	{GO:0005515; protein binding; molecular_function GO:0005524; ATP binding; molecular_function GO:0016021; integral to membrane; cellular_component GO:0004672; protein kinase activity; molecular_function GO:0006468; protein phosphorylation; biological_process}	{XM_003540601.3; PREDICTED: Glycine max inactive leucine-rich repeat receptor-like serine/threonine-protein kinase At1g60630 (LOC100809866), transcript variant X2, mRNA}	{PF13516:Leucine Rich repeat PF00560:Leucine Rich Repeat PF07714:Protein tyrosine kinase PF13855:Leucine rich repeat PF00069:Protein kinase domain PF05393:Human adenovirus early E3A glycoprotein}	0
i2_LQ_ABWTN_c10335/f1p0/2644	0	0.01	0	0.00333333	0.59	0.77	0.15	0.503333	0.00144524	0.177055	122.509	2.08817	{XP_017422300.1; PREDICTED: mechanosensitive ion channel protein 10 [Vigna angularis]}	{sp|Q9LYG9|MSL10_ARATH; Mechanosensitive ion channel protein 10 OS=Arabidopsis thaliana GN=MSL10 PE=1 SV=1}	{vra:106762067; - - - - -}	{At5g12080; KOG4629 Predicted mechanosensitive ion channel M Cell wall/membrane/envelope biogenesis ;}	{GO:0055085; transmembrane transport; biological_process GO:0016020; membrane; cellular_component}	{XM_004501379.2; PREDICTED: Cicer arietinum mechanosensitive ion channel protein 10 (LOC101502566), mRNA}	{PF00924:Mechanosensitive ion channel}	0
i4_LQ_ABWTN_c3947/f1p0/4511	0.01	0.01	0	0.00666667	2.88	0.04	0.95	1.29	0.00288569	0.359835	124.697	2.09585	{XP_012568860.1; PREDICTED: zinc finger BED domain-containing protein RICESLEEPER 2-like [Cicer arietinum]}	{sp|Q6AVI0|RSLE2_ORYSJ; Zinc finger BED domain-containing protein RICESLEEPER 2 OS=Oryza sativa subsp. japonica GN=Os03g0733400 PE=2 SV=1}	{cam:105851735; - - - - -}	{At3g62520; KOG1121 Tam3-transposase (Ac family) L Replication, recombination and repair ;}	{GO:0046983; protein dimerization activity; molecular_function GO:0003677; DNA binding; molecular_function}	{XM_019569862.1; PREDICTED: Lupinus angustifolius lanC-like protein GCR2 (LOC109334222), mRNA}	{PF02892:BED zinc finger PF14372:Domain of unknown function (DUF4413) PF05699:hAT family C-terminal dimerisation region}	0
i7_HQ_ABWTN_c252/f2p0/7305	0.01	0.02	0	0.01	1.67	3.76	2.88	2.77	0.00432137	0.576341	133.37	2.12506	{KYP32195.1; putative serine/threonine-protein kinase At1g18390 family [Cajanus cajan]}	{sp|P0C5E2|LRL12_ARATH; LEAF RUST 10 DISEASE-RESISTANCE LOCUS RECEPTOR-LIKE PROTEIN KINASE-like 1.2 OS=Arabidopsis thaliana GN=LRK10L-1.2 PE=2 SV=3}	{vra:106771296; K04733 IRAK4 interleukin-1 receptor-associated kinase 4 2.7.11.1 ko04064; Environmental Information Processing; Signal transduction; NF-kappa B signaling pathway | ko04620; Organismal Systems; Immune system; Toll-like receptor signaling pathway | ko04624; Organismal Systems; Immune system; Toll and Imd signaling pathway | ko04621; Organismal Systems; Immune system; NOD-like recept…	{At1g18390; KOG1187 Serine/threonine protein kinase T Signal transduction mechanisms ;}	{GO:0030247; polysaccharide binding; molecular_function}	{AP015044.1; Vigna angularis var. angularis DNA, chromosome 11, almost complete sequence, cultivar: Shumari}	{PF13947:Wall-associated receptor kinase galacturonan-binding}	0
i6_LQ_ABWTN_c4749/f1p1/6370	0	0.01	0	0.00333333	0.06	0	1.62	0.56	0.00144524	0.193125	133.628	2.1259	{XP_003609924.2; guanine nucleotide-exchange protein, putative [Medicago truncatula]}	{sp|F4IXW2|BIG5_ARATH; Brefeldin A-inhibited guanine nucleotide-exchange protein 5 OS=Arabidopsis thaliana GN=BIG5 PE=1 SV=2}	{var:108343043; K13462 MIN7 guanine nucleotide-exchange factor - -}	{At3g43300; KOG0929 Guanine nucleotide exchange factor U Intracellular trafficking, secretion, and vesicular transport ;}	{GO:0032012; regulation of ARF protein signal transduction; biological_process GO:0005086; ARF guanyl-nucleotide exchange factor activity; molecular_function}	{XM_006600360.2; PREDICTED: Glycine max brefeldin A-inhibited guanine nucleotide-exchange protein 5-like (LOC100782540), mRNA}	{PF01369:Sec7 domain}	0
i4_LQ_ABWTN_c14372/f1p1/4150	0	0	0.02	0.00666667	4.58	0.25	0	1.61	0.00288569	0.416641	144.382	2.15951	{XP_019459316.1; PREDICTED: remorin-like [Lupinus angustifolius]}	{sp|P93788|REMO_SOLTU; Remorin OS=Solanum tuberosum PE=1 SV=1}	{lang:109359199; - - - - -; lang:109359199; - - - - -}	{NA}	{NA}	{XM_017586921.1; PREDICTED: Vigna angularis remorin-like (LOC108347581), mRNA}	{NA}	0
i5_LQ_ABWTN_c13997/f1p0/5367	0	0	0.01	0.00333333	1.96	0	0	0.653333	0.00144524	0.21836	151.089	2.17923	{GAU25489.1; hypothetical protein TSUD_218610 [Trifolium subterraneum]}	{NA}	{lang:109359700; - - - - -; lang:109359700; - - - - -}	{At4g15600; KOG1075 FOG: Reverse transcriptase R General function prediction only ;}	{NA}	{XM_003532871.3; PREDICTED: Glycine max uncharacterized LOC100798065 (LOC100798065), mRNA}	{NA}	0
i1_LQ_ABWTN_c24459/f1p1/2026	0	0	0.02	0.00666667	3.59	0	1.69	1.76	0.00288569	0.440909	152.792	2.1841	{XP_007158472.1; hypothetical protein PHAVU_002G155300g [Phaseolus vulgaris]}	{sp|Q9T0D3|HFB2B_ARATH; Heat stress transcription factor B-2b OS=Arabidopsis thaliana GN=HSFB2B PE=2 SV=1}	{gmx:100791020; K09419 HSFF heat shock transcription factor, other eukaryote - -}	{At4g11660; KOG0627 Heat shock transcription factor K Transcription ;}	{GO:0006914; autophagy; biological_process GO:0043093; cytokinesis by binary fission; biological_process GO:0090529; NA GO:0043565; sequence-specific DNA binding; molecular_function GO:0003700; sequence-specific DNA binding transcription factor activity; molecular_function GO:0006355; regulation of transcription, DNA-dependent; biological_process GO:0005737; cytoplasm; cellular_component GO:00056…	{XM_006590466.2; PREDICTED: Glycine max heat stress transcription factor B-2b (HSF), transcript variant X2, mRNA}	{PF00170:bZIP transcription factor PF06005:Protein of unknown function (DUF904) PF02183:Homeobox associated leucine zipper PF07716:Basic region leucine zipper PF00447:HSF-type DNA-binding PF08961:Nuclear receptor-binding factor 2, autophagy regulator}	0
i5_LQ_ABWTN_c14250/f1p0/5808	0	0.01	0	0.00333333	1.04	0.68	0.3	0.673333	0.00144524	0.223582	154.703	2.1895	{XP_013456488.1; NBS-LRR type disease resistance protein [Medicago truncatula]}	{sp|Q8W3K0|DRL9_ARATH; Probable disease resistance protein At1g58602 OS=Arabidopsis thaliana GN=At1g58602 PE=2 SV=1}	{vra:106778114; - - - - -}	{At1g58410; KOG4658 Apoptotic ATPase T Signal transduction mechanisms ;}	{GO:0005515; protein binding; molecular_function}	{AK245965.1; Glycine max cDNA, clone: GMFL01-47-F18}	{PF13855:Leucine rich repeat}	0
i3_LQ_ABWTN_c14443/f1p1/3032	0.01	0	0	0.00333333	0.11	0	1.96	0.69	0.00144524	0.227887	157.681	2.19778	{KYP70928.1; Serine/threonine-protein kinase CTR1 [Cajanus cajan]}	{sp|Q05609|CTR1_ARATH; Serine/threonine-protein kinase CTR1 OS=Arabidopsis thaliana GN=CTR1 PE=1 SV=1}	{gmx:100787894; K14510 CTR1 serine/threonine-protein kinase CTR1 2.7.11.1 ko04016; Environmental Information Processing; Signal transduction; MAPK signaling pathway - plant | ko04075; Environmental Information Processing; Signal transduction; Plant hormone signal transduction}	{At5g03730; KOG0192 Tyrosine kinase specific for activated (GTP-bound) p21cdc42Hs T Signal transduction mechanisms ;}	{GO:0004672; protein kinase activity; molecular_function GO:0006468; protein phosphorylation; biological_process GO:0005524; ATP binding; molecular_function}	{XM_019588738.1; PREDICTED: Lupinus angustifolius serine/threonine-protein kinase CTR1 (LOC109348341), transcript variant X5, mRNA}	{PF00069:Protein kinase domain PF07714:Protein tyrosine kinase}	0
i3_HQ_ABWTN_c1500/f3p7/3557	0	0	0.01	0.00333333	0.03	0	2.06	0.696667	0.00144524	0.229597	158.864	2.20103	{XP_003598751.2; disease resistance protein (TIR-NBS-LRR class) [Medicago truncatula]}	{sp|Q40392|TMVRN_NICGU; TMV resistance protein N OS=Nicotiana glutinosa GN=N PE=1 SV=1}	{cam:101504766; - - - - -}	{NA}	{GO:0005524; ATP binding; molecular_function GO:0043531; ADP binding; molecular_function}	{AP009646.1; Lotus japonicus genomic DNA, clone: LjB12O06, BM2011, complete sequence}	{PF00004:ATPase family associated with various cellular activities (AAA) PF01637:ATPase domain predominantly from Archaea PF00931:NB-ARC domain}	0
i1_LQ_ABWTN_c38821/f1p0/1652	0	0.02	0	0.00666667	1.19	0.09	4.79	2.02333	0.00288569	0.480486	166.507	2.22143	{XP_014629312.1; PREDICTED: TOM1-like protein 2 [Glycine max]}	{sp|Q6EP31|RAC5_ORYSJ; Rac-like GTP-binding protein 5 OS=Oryza sativa subsp. japonica GN=RAC5 PE=2 SV=2}	{gmx:100777747; - - - - -}	{At1g06210; KOG1087 Cytosolic sorting protein GGA2/TOM1 U Intracellular trafficking, secretion, and vesicular transport ;}	{GO:0006886; intracellular protein transport; biological_process}	{AF498357.1; Medicago truncatula small G-protein ROP3 mRNA, complete cds}	{PF00790:VHS domain}	0
i5_LQ_ABWTN_c8979/f1p0/5866	0.01	0	0	0.00333333	0	0	2.5	0.833333	0.00144524	0.263241	182.144	2.26041	{XP_004485779.1; PREDICTED: callose synthase 11-like [Cicer arietinum]}	{sp|Q9S9U0|CALSB_ARATH; Callose synthase 11 OS=Arabidopsis thaliana GN=CALS11 PE=2 SV=1}	{cam:101494396; K11000 CALS callose synthase 2.4.1.- -}	{At4g04970; KOG0916 1,3-beta-glucan synthase/callose synthase catalytic subunit M Cell wall/membrane/envelope biogenesis ;}	{GO:0000148; 1,3-beta-D-glucan synthase complex; cellular_component GO:0016020; membrane; cellular_component GO:0003843; 1,3-beta-D-glucan synthase activity; molecular_function GO:0006075; 1,3-beta-D-glucan biosynthetic process; biological_process}	{XR_189268.2; PREDICTED: Cicer arietinum callose synthase 11-like (LOC101494396), transcript variant X3, misc_RNA}	{PF02364:1,3-beta-glucan synthase component }	0
i1_LQ_ABWTN_c26172/f1p3/1715	0.03	0	0	0.01	0.91	18.99	0.25	6.71667	0.00432137	0.88743	205.358	2.31251	{GAU17180.1; hypothetical protein TSUD_178100, partial [Trifolium subterraneum]}	{sp|Q9LMU0|FCL2_ARATH; Putative GDP-L-fucose synthase 2 OS=Arabidopsis thaliana GN=GER2 PE=1 SV=1}	{pvu:PHAVU_008G090200g; K02377 TSTA3, fcl GDP-L-fucose synthase 1.1.1.271 ko00051; Metabolism; Carbohydrate metabolism; Fructose and mannose metabolism | ko00520; Metabolism; Carbohydrate metabolism; Amino sugar and nucleotide sugar metabolism}	{At1g17890; KOG1431 GDP-L-fucose synthetase GO Carbohydrate transport and metabolism ; Posttranslational modification, protein turnover, chaperones ;}	{GO:0050662; coenzyme binding; molecular_function GO:0003824; NA}	{XM_003552239.3; PREDICTED: Glycine max putative GDP-L-fucose synthase 2 (LOC100793356), mRNA}	{PF01370:NAD dependent epimerase/dehydratase family}	0
i1_LQ_ABWTN_c48990/f1p0/1580	0	0.01	0	0.00333333	2.4	0	0.6	1	0.00144524	0.30103	208.291	2.31867	{KHN35070.1; Nucleoporin SEH1 [Glycine soja]}	{sp|Q93VR9|SEH1_ARATH; Protein SEH1 OS=Arabidopsis thaliana GN=SEH1 PE=1 SV=1}	{gmx:100812825; K14299 SEH1 nucleoporin SEH1 - ko03013; Genetic Information Processing; Translation; RNA transport | ko04150; Environmental Information Processing; Signal transduction; mTOR signaling pathway}	{At1g64350; KOG2445 Nuclear pore complex component (sc Seh1) YU Nuclear structure ; Intracellular trafficking, secretion, and vesicular transport ;}	{GO:0005515; protein binding; molecular_function}	{AB506696.1; Lotus japonicus Nena mRNA for WD40 repeat nucleoporin similar to SEH1, complete cds}	{PF00400:WD domain, G-beta repeat}	0
i5_LQ_ABWTN_c23892/f1p0/5160	0.01	0	0.01	0.00666667	0	4.28	4.85	3.04333	0.00288569	0.60674	210.258	2.32275	{KHN19325.1; hypothetical protein glysoja_012245 [Glycine soja]}	{NA}	{gmx:100780436; - - - - -}	{At3g48050; KOG1886 BAH domain proteins K Transcription ;}	{GO:0005634; nucleus; cellular_component}	{AP010581.1; Lotus japonicus genomic DNA, chromosome 1, clone: LjB20A06, BM2071, complete sequence}	{PF08711:TFIIS helical bundle-like domain}	0
i5_HQ_ABWTN_c27035/f3p0/5251	0	0	0.02	0.00666667	1.21	3.58	4.37	3.05333	0.00288569	0.607812	210.63	2.32352	{XP_004516411.1; PREDICTED: uncharacterized protein LOC101505434 isoform X1 [Cicer arietinum]}	{NA}	{pvu:PHAVU_010G112700g; - - - - -}	{At3g61690; KOG1906 DNA polymerase sigma L Replication, recombination and repair ;}	{GO:0016779; nucleotidyltransferase activity; molecular_function}	{XM_006598849.2; PREDICTED: Glycine max uncharacterized LOC100800527 (LOC100800527), transcript variant X1, mRNA}	{PF01909:Nucleotidyltransferase domain}	0
i1_LQ_ABWTN_c63718/f1p1/1611	0	0	0.02	0.00666667	0	4.94	4.89	3.27667	0.00288569	0.631105	218.702	2.33985	{XP_004511082.1; PREDICTED: uncharacterized acetyltransferase At3g50280-like [Cicer arietinum]}	{sp|Q9SND9|Y3028_ARATH; Uncharacterized acetyltransferase At3g50280 OS=Arabidopsis thaliana GN=At3g50280 PE=3 SV=1}	{var:108338918; - - - - -}	{NA}	{GO:0016747; transferase activity, transferring acyl groups other than amino-acyl groups; molecular_function}	{XM_014650157.1; PREDICTED: Vigna radiata var. radiata uncharacterized acetyltransferase At3g50280-like (LOC106765506), transcript variant X4, mRNA}	{PF02458:Transferase family}	0
i2_LQ_ABWTN_c3876/f1p0/2903	0	0.01	0	0.00333333	0	3.3	0	1.1	0.00144524	0.322219	222.952	2.34821	{XP_014621490.1; PREDICTED: probable inactive tRNA-specific adenosine deaminase-like protein 3 isoform X1 [Glycine max]}	{sp|Q6PAT0|ADAT3_MOUSE; Probable inactive tRNA-specific adenosine deaminase-like protein 3 OS=Mus musculus GN=Adat3 PE=1 SV=1}	{var:108320783; K15442 TAD3, ADAT3 tRNA-specific adenosine deaminase 3 - -}	{At5g24670; KOG2771 Subunit of tRNA-specific adenosine-34 deaminase A RNA processing and modification ;}	{GO:0001527; microfibril; cellular_component GO:0008270; zinc ion binding; molecular_function GO:0008251; tRNA-specific adenosine deaminase activity; molecular_function GO:0002100; tRNA wobble adenosine to inosine editing; biological_process}	{XM_014766004.1; PREDICTED: Glycine max probable inactive tRNA-specific adenosine deaminase-like protein 3 (LOC100789556), transcript variant X1, mRNA}	{PF00383:Cytidine and deoxycytidylate deaminase zinc-binding region PF14437:MafB19-like deaminase PF05507:Microfibril-associated glycoprotein (MAGP)}	0
i6_LQ_ABWTN_c2383/f1p2/6946	0.01	0	0	0.00333333	3.87	0.18	0.01	1.35333	0.00144524	0.371683	257.178	2.41023	{KHN25924.1; E3 ubiquitin-protein ligase UPL1, partial [Glycine soja]}	{sp|Q8GY23|UPL1_ARATH; E3 ubiquitin-protein ligase UPL1 OS=Arabidopsis thaliana GN=UPL1 PE=1 SV=3}	{gmx:100801545; K10592 HUWE1, MULE, ARF-BP1 E3 ubiquitin-protein ligase HUWE1 2.3.2.26 ko04120; Genetic Information Processing; Folding, sorting and degradation; Ubiquitin mediated proteolysis}	{At1g55860; KOG0939 E3 ubiquitin-protein ligase/Putative upstream regulatory element binding protein OK Posttranslational modification, protein turnover, chaperones ; Transcription ;}	{GO:0004842; ubiquitin-protein ligase activity; molecular_function}	{XM_006580000.2; PREDICTED: Glycine max E3 ubiquitin-protein ligase UPL1-like (LOC100801545), transcript variant X2, mRNA}	{PF00632:HECT-domain (ubiquitin-transferase)}	0
i2_LQ_ABWTN_c51812/f1p0/2787	0.01	0	0	0.00333333	4.39	0.34	0	1.57667	0.00144524	0.411058	284.422	2.45396	{KYP77107.1; TMV resistance protein N [Cajanus cajan]}	{sp|Q40392|TMVRN_NICGU; TMV resistance protein N OS=Nicotiana glutinosa GN=N PE=1 SV=1}	{pvu:PHAVU_010G101200g; - - - - -}	{NA}	{GO:0005515; protein binding; molecular_function GO:0005524; ATP binding; molecular_function GO:0043531; ADP binding; molecular_function GO:0007165; signal transduction; biological_process}	{XM_013589351.1; Medicago truncatula disease resistance protein (TIR-NBS-LRR class), putative partial mRNA}	{PF00004:ATPase family associated with various cellular activities (AAA) PF13676:TIR domain PF01582:TIR domain PF00931:NB-ARC domain}	0
i3_HQ_ABWTN_c1863/f2p0/3728	0.01	0	0	0.00333333	5.16	0.34	5.01	3.50333	0.00144524	0.653534	452.197	2.65533	{XP_019440625.1; PREDICTED: protein transport protein Sec24-like At3g07100 [Lupinus angustifolius]}	{sp|Q9SFU0|SC24A_ARATH; Protein transport protein Sec24-like At3g07100 OS=Arabidopsis thaliana GN=At3g07100 PE=2 SV=2}	{cam:101502633; K14007 SEC24 protein transport protein SEC24 - ko04141; Genetic Information Processing; Folding, sorting and degradation; Protein processing in endoplasmic reticulum}	{At3g07100; KOG1985 Vesicle coat complex COPII, subunit SEC24/subunit SFB2 U Intracellular trafficking, secretion, and vesicular transport ;}	{GO:0006886; intracellular protein transport; biological_process GO:0030127; COPII vesicle coat; cellular_component GO:0008270; zinc ion binding; molecular_function GO:0006888; ER to Golgi vesicle-mediated transport; biological_process}	{XM_017559666.1; PREDICTED: Vigna angularis protein transport protein Sec24-like At3g07100 (LOC108326272), mRNA}	{PF04815:Sec23/Sec24 helical domain PF04811:Sec23/Sec24 trunk domain PF04810:Sec23/Sec24 zinc finger}	0
i2_LQ_ABWTN_c27148/f1p0/2985	0	0	0.01	0.00333333	12.89	7.25	2.98	7.70667	0.00144524	0.939852	650.308	2.81312	{CUM44466.1; Cc_NBLRR1 protein [Cajanus cajan]}	{sp|Q9STE7|R13L3_ARATH; Putative disease resistance RPP13-like protein 3 OS=Arabidopsis thaliana GN=RPP13L3 PE=3 SV=1}	{pvu:PHAVU_011G014500g; - - - - -}	{At3g46730; KOG4658 Apoptotic ATPase T Signal transduction mechanisms ;}	{GO:0043531; ADP binding; molecular_function GO:0016887; ATPase activity; molecular_function GO:0005525; GTP binding; molecular_function GO:0005524; ATP binding; molecular_function GO:0003924; GTPase activity; molecular_function}	{AP006084.1; Lotus japonicus genomic DNA, chromosome 3, clone: LjT44D21, TM0127b, complete sequence}	{PF00931:NB-ARC domain PF00005:ABC transporter PF03193:Protein of unknown function, DUF258}	0

## Sheet: Figuer 5-Vene G vs GH DOWN
geneID	GR_1	GR_2	GR_3	G	GHR_1	GHR_2	GHR_3	GH	LOG2(G+1)	LOG2(GH+1)	LOG2(GH+1)/LOG2(G+1)	LOG10(LOG2(GH+1)/LOG2(G+1))	{nr}	{SwissProt}	{KEGG}	{KOG}	{GO}	{nt}	{pfam}
i2_HQ_ABWTN_c1952/f2p2/2739	4.37	10.01	31.7	15.36	0.04	0	0	0.0133333	1.21378	0.00575233	0.00473917	-2.3243	{KYP31853.1; Retrovirus-related Pol polyprotein from transposon TNT 1-94 [Cajanus cajan]}	{sp|P10978|POLX_TOBAC; Retrovirus-related Pol polyprotein from transposon TNT 1-94 OS=Nicotiana tabacum PE=2 SV=1}	{eus:EUTSA_v10000595mg; - - - - -}	{At2g21310; KOG0017 FOG: Transposon-encoded proteins with TYA, reverse transcriptase, integrase domains in various combinations R General function prediction only ;}	{GO:0008270; zinc ion binding; molecular_function GO:0003676; nucleic acid binding; molecular_function}	{FP102209.3; Medicago truncatula chromosome 5 clone mtf83-137p9, COMPLETE SEQUENCE}	{PF00098:Zinc knuckle}	0
i2_LQ_ABWTN_c34405/f1p4/2241	0.56	0.66	1.69	0.97	0.01	0	0	0.00333333	0.294466	0.00144524	0.004908	-2.3091	{KRH52735.1; hypothetical protein GLYMA_06G085100 [Glycine max]}	{sp|Q84KG5|CCD_CROSA; Carotenoid 9,10(9',10')-cleavage dioxygenase OS=Crocus sativus GN=CCD PE=1 SV=1}	{vra:106761630; K11159 K11159 carotenoid cleavage dioxygenase - -}	{At3g63520; KOG1285 Beta, beta-carotene 15,15'-dioxygenase and related enzymes Q Secondary metabolites biosynthesis, transport and catabolism ;}	{GO:0016702; oxidoreductase activity, acting on single donors with incorporation of molecular oxygen, incorporation of two atoms of oxygen; molecular_function GO:0055114; oxidation-reduction process; biological_process}	{XM_013606570.1; Medicago truncatula retinal pigment epithelial membrane protein mRNA}	{PF03055:Retinal pigment epithelial membrane protein}	0
i8_LQ_ABWTN_c61/f1p0/8486	1.19	1.66	4.05	2.3	0	0.02	0	0.00666667	0.518514	0.00288569	0.00556531	-2.25451	{XP_012568708.1; PREDICTED: uncharacterized protein LOC101502198 [Cicer arietinum]}	{sp|Q9T048|DRL27_ARATH; Disease resistance protein At4g27190 OS=Arabidopsis thaliana GN=At4g27190 PE=2 SV=1}	{cam:101502198; - - - - -}	{At4g27190; KOG4658 Apoptotic ATPase T Signal transduction mechanisms ;}	{GO:0005515; protein binding; molecular_function GO:0005524; ATP binding; molecular_function GO:0043531; ADP binding; molecular_function}	{XM_012713254.1; PREDICTED: Cicer arietinum uncharacterized LOC101502198 (LOC101502198), mRNA}	{PF00004:ATPase family associated with various cellular activities (AAA) PF13855:Leucine rich repeat PF00931:NB-ARC domain PF01637:ATPase domain predominantly from Archaea}	0
i5_LQ_ABWTN_c14487/f1p0/5752	0	0.01	2.41	0.806667	0	0	0.01	0.00333333	0.256878	0.00144524	0.00562618	-2.24979	{CAN80930.1; hypothetical protein VITISV_005279 [Vitis vinifera]}	{sp|P10978|POLX_TOBAC; Retrovirus-related Pol polyprotein from transposon TNT 1-94 OS=Nicotiana tabacum PE=2 SV=1}	{thj:104804916; - - - - -}	{At3g29775; KOG0017 FOG: Transposon-encoded proteins with TYA, reverse transcriptase, integrase domains in various combinations R General function prediction only ;}	{NA}	{AM468359.2; Vitis vinifera contig VV78X249170.3, whole genome shotgun sequence}	{NA}	0
i6_LQ_ABWTN_c5184/f1p0/6056	1.06	0.93	0	0.663333	0.01	0	0	0.00333333	0.220979	0.00144524	0.00654016	-2.18441	{XP_006583204.1; PREDICTED: vacuolar protein sorting-associated protein 8 homolog [Glycine max]}	{sp|Q8N3P4|VPS8_HUMAN; Vacuolar protein sorting-associated protein 8 homolog OS=Homo sapiens GN=VPS8 PE=1 SV=3}	{lang:109360502; K20178 VPS8 vacuolar protein sorting-associated protein 8 - ko04138; Cellular Processes; Transport and catabolism; Autophagy - yeast; lang:109360502; - - - - -}	{At4g00800_2; KOG2079 Vacuolar assembly/sorting protein VPS8 U Intracellular trafficking, secretion, and vesicular transport ;}	{GO:0005515; protein binding; molecular_function GO:0006886; intracellular protein transport; biological_process GO:0016192; vesicle-mediated transport; biological_process GO:0008270; zinc ion binding; molecular_function}	{XM_006583141.2; PREDICTED: Glycine max vacuolar protein sorting-associated protein 8 homolog (LOC100780869), mRNA}	{PF13639:Ring finger domain PF00400:WD domain, G-beta repeat PF00637:Region in Clathrin and VPS}	0
i1_HQ_ABWTN_c17862/f2p1/1593	5.16	14.02	9.19	9.45667	0	0.04	0.01	0.0166667	1.01939	0.00717858	0.00704202	-2.1523	{GAU42606.1; hypothetical protein TSUD_49560 [Trifolium subterraneum]}	{sp|Q41253|RAC13_GOSHI; Rac-like GTP-binding protein RAC13 OS=Gossypium hirsutum GN=RAC13 PE=2 SV=1}	{cam:101504910; K18753 ZFP36L butyrate response factor 1 - -}	{At1g20090; KOG0393 Ras-related small GTPase, Rho type R General function prediction only ;}	{GO:0006914; autophagy; biological_process GO:0070206; protein trimerization; biological_process GO:0007049; cell cycle; biological_process}	{XM_003529309.3; PREDICTED: Glycine max rac-like GTP-binding protein RAC13 (LOC100799091), mRNA}	{PF04977:Septum formation initiator PF08961:Nuclear receptor-binding factor 2, autophagy regulator PF16331:TolA binding protein trimerisation}	0
i2_LQ_ABWTN_c35290/f1p0/2322	4.26	0	0	1.42	0.02	0	0	0.00666667	0.383815	0.00288569	0.00751843	-2.12387	{KYP70177.1; Cellulose synthase A catalytic subunit 1 [UDP-forming] [Cajanus cajan]}	{sp|Q6AT26|CESA1_ORYSJ; Probable cellulose synthase A catalytic subunit 1 [UDP-forming] OS=Oryza sativa subsp. japonica GN=CESA1 PE=2 SV=1}	{vra:106761937; K10999 CESA cellulose synthase A 2.4.1.12 -}	{NA}	{GO:0030244; cellulose biosynthetic process; biological_process GO:0016020; membrane; cellular_component GO:0016760; cellulose synthase (UDP-forming) activity; molecular_function}	{XM_003522575.3; PREDICTED: Glycine max cellulose synthase A catalytic subunit 1 [UDP-forming] (LOC100810567), mRNA}	{PF03552:Cellulose synthase}	0
i5_HQ_ABWTN_c2052/f3p1/5951	0.49	0.36	5.51	2.12	0	0	0.03	0.01	0.494155	0.00432137	0.00874498	-2.05824	{XP_012568287.1; PREDICTED: uncharacterized protein LOC101507145 isoform X2 [Cicer arietinum]}	{sp|Q641G3|CCAR1_XENLA; Cell division cycle and apoptosis regulator protein 1 OS=Xenopus laevis GN=ccar1 PE=2 SV=1}	{cam:101507145; - - - - -}	{At2g03150; KOG4246 Predicted DNA-binding protein, contains SAP domain R General function prediction only ;}	{GO:0005509; calcium ion binding; molecular_function}	{XM_007153495.1; Phaseolus vulgaris hypothetical protein (PHAVU_003G045700g) mRNA, complete cds}	{PF13405:EF-hand domain}	0
i4_LQ_ABWTN_c6897/f1p0/4660	0.65	0.01	2.59	1.08333	0.02	0	0	0.00666667	0.318759	0.00288569	0.00905289	-2.04321	{XP_003627813.1; NBS-LRR type disease resistance protein [Medicago truncatula]}	{sp|Q9LRR4|R13L1_ARATH; Putative disease resistance RPP13-like protein 1 OS=Arabidopsis thaliana GN=RPPL1 PE=3 SV=1}	{mtr:MTR_8g038590; - - - - -}	{At3g14470; KOG4658 Apoptotic ATPase T Signal transduction mechanisms ;}	{GO:0005185; neurohypophyseal hormone activity; molecular_function GO:0005576; NA GO:0005515; protein binding; molecular_function}	{AP009688.1; Lotus japonicus genomic DNA, chromosome 3, clone: LjT48P15, TM1367, complete sequence}	{PF00220:Neurohypophysial hormones, N-terminal Domain PF13855:Leucine rich repeat}	0

## Sheet: Control vs G UP-G vs GH UP
geneID	ControlR_1	ControlR_2	ControlR_3	Control	HR_1	HR_2	HR_3	H	GR_1	GR_2	GR_3	G	GHR_1	GHR_2	GHR_3	GH	CK	H	G	GH	G/Control	GH/G	G/Control	GH/G	{nr}	{SwissProt}	{KEGG}	{KOG}	{GO}	{nt}	{pfam}
i1_LQ_ABWTN_c19941/f1p0/1560	0	0.02	0.07	0.03	0	1.02	0.27	0.43	2.38	0.52	0.21	1.03667	7.77	22.14	11.63	13.8467	0.0128372	0.155336	0.30892	1.17163	24.0644	3.79266	1.38137	0.578944	{XP_019453791.1; PREDICTED: WAT1-related protein At4g30420-like [Lupinus angustifolius]}	{sp|Q9M0B8|WTR37_ARATH; WAT1-related protein At4g30420 OS=Arabidopsis thaliana GN=At4g30420 PE=3 SV=1}	{lang:109355219; - - - - -; lang:109355219; - - - - -}	{NA}	{GO:0016020; membrane; cellular_component GO:0016021; integral to membrane; cellular_component}	{XM_019598246.1; PREDICTED: Lupinus angustifolius WAT1-related protein At4g30420-like (LOC109355219), transcript variant X1, mRNA}	{PF00892:EamA-like transporter family}	0
i1_LQ_ABWTN_c36645/f1p0/1342	0	0	0.03	0.01	0.23	0.6	0.06	0.296667	0.14	0.13	0	0.09	0.46	0.63	0.78	0.623333	0.00432137	0.112828	0.0374265	0.210408	8.66079	5.62189	0.937557	0.749882	{XP_007155693.1; hypothetical protein PHAVU_003G223100g [Phaseolus vulgaris]}	{sp|A6BM06|ACCO1_DICMU; 1-aminocyclopropane-1-carboxylate oxidase OS=Dictyostelium mucoroides GN=aco PE=3 SV=1}	{gmx:100782970; - - - - -}	{At4g16770; KOG0143 Iron/ascorbate family oxidoreductases QR Secondary metabolites biosynthesis, transport and catabolism ; General function prediction only ;}	{NA}	{XM_003524006.3; PREDICTED: Glycine max probable iron/ascorbate oxidoreductase DDB_G0283291 (LOC100782970), mRNA}	{NA}	0
i1_LQ_ABWTN_c38396/f1p3/1949	0	0	0.04	0.0133333	0	0.04	0.1	0.0466667	0.1	0	0.11	0.07	0.85	0.03	0.05	0.31	0.00575233	0.0198084	0.0293838	0.117271	5.10815	3.99102	0.708264	0.601084	{KHN47030.1; hypothetical protein glysoja_018397 [Glycine soja]}	{NA}	{gmx:100784738; - - - - -}	{NA}	{GO:0000775; chromosome, centromeric region; cellular_component GO:0005634; nucleus; cellular_component GO:0008152; NA GO:0003677; DNA binding; molecular_function GO:0016624; oxidoreductase activity, acting on the aldehyde or oxo group of donors, disulfide as acceptor; molecular_function GO:0007010; cytoskeleton organization; biological_process GO:0003779; actin binding; molecular_function GO:000…	{XM_003522532.3; PREDICTED: Glycine max DNA ligase 1-like (LOC100784738), transcript variant X1, mRNA}	{PF01213:Adenylate cyclase associated (CAP) N terminal PF00676:Dehydrogenase E1 component PF09026:Centromere protein B dimerisation domain}	0
i1_LQ_ABWTN_c39636/f1p3/1926	0.02	0	0	0.00666667	0.13	0.08	0.11	0.106667	0.14	0.04	0	0.06	0	0.22	1.01	0.41	0.00288569	0.0440168	0.0253059	0.149219	8.76944	5.89662	0.942972	0.770603	{KRH65375.1; hypothetical protein GLYMA_03G031400 [Glycine max]}	{sp|P58050|C71BD_ARATH; Cytochrome P450 71B13 OS=Arabidopsis thaliana GN=CYP71B13 PE=2 SV=1}	{gmx:100787727; - - - - -}	{At5g25140; KOG0156 Cytochrome P450 CYP2 subfamily Q Secondary metabolites biosynthesis, transport and catabolism ;}	{GO:0055114; oxidation-reduction process; biological_process GO:0020037; heme binding; molecular_function GO:0016705; oxidoreductase activity, acting on paired donors, with incorporation or reduction of molecular oxygen; molecular_function GO:0005506; iron ion binding; molecular_function}	{AP009837.1; Lotus japonicus genomic DNA, chromosome 3, clone: LjT47G05, TM1089a, complete sequence}	{PF00067:Cytochrome P450}	0
i1_LQ_ABWTN_c55423/f1p0/1637	0.06	0	0	0.02	0.04	0.89	0.03	0.32	0.77	0	0.06	0.276667	1.59	1.14	10.08	4.27	0.00860017	0.120574	0.106078	0.721811	12.3343	6.80456	1.09112	0.8328	{XP_003611896.2; PQ-loop protein/transmembrane family protein [Medicago truncatula]}	{sp|P38279|YPQ3_YEAST; Probable vacuolar amino acid transporter YPQ3 OS=Saccharomyces cerevisiae (strain ATCC 204508 / S288c) GN=RTC2 PE=1 SV=1}	{gmx:100815310; - - - - -}	{At4g36850; KOG2913 Predicted membrane protein S Function unknown ;}	{NA}	{XM_003517207.3; PREDICTED: Glycine max probable vacuolar amino acid transporter YPQ1 (LOC100815310), transcript variant X2, mRNA}	{NA}	0
i2_LQ_ABWTN_c17832/f1p0/2411	0.03	0	0	0.01	0	0	0.14	0.0466667	0	0.47	0	0.156667	2.51	0	1.41	1.30667	0.00432137	0.0198084	0.0632082	0.362985	14.6269	5.74268	1.16515	0.759115	{XP_012573156.1; PREDICTED: serine/arginine repetitive matrix protein 1 isoform X1 [Cicer arietinum]}	{sp|Q5ZMJ9|SRRM1_CHICK; Serine/arginine repetitive matrix protein 1 OS=Gallus gallus GN=SRRM1 PE=2 SV=1}	{var:108319624; K13171 SRRM1, SRM160 serine/arginine repetitive matrix protein 1 - ko03013; Genetic Information Processing; Translation; RNA transport | ko03015; Genetic Information Processing; Translation; mRNA surveillance pathway}	{At2g29210; KOG2146 Splicing coactivator SRm160/300, subunit SRm160 (contains PWI domain) AR RNA processing and modification ; General function prediction only ;}	{GO:0051382; kinetochore assembly; biological_process GO:0006397; mRNA processing; biological_process GO:0000776; kinetochore; cellular_component}	{XR_002108234.1; PREDICTED: Lupinus angustifolius serine/arginine repetitive matrix protein 1-like (LOC109351573), transcript variant X5, misc_RNA}	{PF01480:PWI domain PF05837:Centromere protein H (CENP-H)}	0
i2_LQ_ABWTN_c18095/f1p0/2865	0	0.03	0.06	0.03	0.29	3.07	8.42	3.92667	0.64	0.16	0	0.266667	0	2.99	0.37	1.12	0.0128372	0.692553	0.102662	0.326336	7.99724	3.17873	0.90294	0.502254	{KYP55031.1; DNA-directed RNA polymerase III subunit rpc8 [Cajanus cajan]}	{sp|P35718|RPC8_YEAST; DNA-directed RNA polymerase III subunit RPC8 OS=Saccharomyces cerevisiae (strain ATCC 204508 / S288c) GN=RPC25 PE=1 SV=1}	{adu:107475699; K03022 RPC8, POLR3H DNA-directed RNA polymerase III subunit RPC8 - ko00230; Metabolism; Nucleotide metabolism; Purine metabolism | ko00240; Metabolism; Nucleotide metabolism; Pyrimidine metabolism | ko03020; Genetic Information Processing; Transcription; RNA polymerase | ko04623; Organismal Systems; Immune system; Cytosolic DNA-sensing pathway | ko05169; Human Diseases; Infectious…	{At1g06790; KOG3297 DNA-directed RNA polymerase subunit E' K Transcription ;}	{GO:0006351; transcription, DNA-dependent; biological_process GO:0003899; DNA-directed RNA polymerase activity; molecular_function}	{XM_004515115.2; PREDICTED: Cicer arietinum DNA-directed RNA polymerase III subunit RPC8-like (LOC101505320), transcript variant X3, mRNA}	{PF03876:SHS2 domain found in N terminus of Rpb7p/Rpc25p/MJ0397}	0
i2_LQ_ABWTN_c18608/f1p0/2486	0.01	0	0.09	0.0333333	0.17	0.17	0.29	0.21	0.42	0.13	0	0.183333	1.37	0.83	0.66	0.953333	0.0142404	0.0827854	0.0731071	0.290776	5.13377	3.9774	0.710436	0.5996	{GAU20898.1; hypothetical protein TSUD_120900 [Trifolium subterraneum]}	{NA}	{mtr:MTR_8g045280; - - - - -}	{NA}	{NA}	{NA}	{NA}	0
i2_LQ_ABWTN_c20420/f1p3/2968	0	0	0.02	0.00666667	0	0.07	0.09	0.0533333	0.22	0.03	0	0.0833333	0.46	0	1.18	0.546667	0.00288569	0.0225658	0.0347621	0.189397	12.0464	5.44837	1.08086	0.736266	{XP_003524885.1; PREDICTED: putative pre-mRNA-splicing factor ATP-dependent RNA helicase PRP1 [Glycine max]}	{sp|Q93Y16|DEAH4_ARATH; Probable pre-mRNA-splicing factor ATP-dependent RNA helicase DEAH4 OS=Arabidopsis thaliana GN=At1g27900 PE=1 SV=1}	{gmx:100793583; K12818 DHX8, PRP22 ATP-dependent RNA helicase DHX8/PRP22 3.6.4.13 ko03040; Genetic Information Processing; Transcription; Spliceosome}	{At1g27900; KOG0922 DEAH-box RNA helicase A RNA processing and modification ;}	{GO:0005524; ATP binding; molecular_function GO:0004386; helicase activity; molecular_function GO:0006355; regulation of transcription, DNA-dependent; biological_process GO:0005525; GTP binding; molecular_function GO:0016887; ATPase activity; molecular_function GO:0006614; SRP-dependent cotranslational protein targeting to membrane; biological_process GO:0000166; nucleotide binding; molecular_fun…	{XM_003524837.3; PREDICTED: Glycine max putative pre-mRNA-splicing factor ATP-dependent RNA helicase PRP1 (LOC100793583), mRNA}	{PF00270:DEAD/DEAH box helicase PF01637:ATPase domain predominantly from Archaea PF00448:SRP54-type protein, GTPase domain PF00005:ABC transporter PF00158:Sigma-54 interaction domain PF02562:PhoH-like protein PF14532:Sigma-54 interaction domain PF01580:FtsK/SpoIIIE family PF04408:Helicase associated domain (HA2) PF00437:Type II/IV secretion system protein}	0
i2_LQ_ABWTN_c21667/f1p2/2264	0.06	0	0	0.02	0	0	0.04	0.0133333	0	0.09	0.3	0.13	0.03	1.67	0	0.566667	0.00860017	0.00575233	0.0530784	0.194977	6.17179	3.67337	0.790411	0.565064	{KYP55399.1; Acid beta-fructofuranosidase [Cajanus cajan]}	{sp|P29001|INVA_VIGRR; Acid beta-fructofuranosidase OS=Vigna radiata var. radiata GN=INVA PE=1 SV=1}	{gmx:100788844; - - - - -}	{At1g62660; KOG0228 Beta-fructofuranosidase (invertase) G Carbohydrate transport and metabolism ;}	{NA}	{JQ041362.1; Kummerowia stipulacea clone NCV-inv acid invertase mRNA, complete cds}	{NA}	0
i2_LQ_ABWTN_c3369/f1p2/2137	0	0.02	0	0.00666667	0	0.04	0.1	0.0466667	0	0	0.09	0.03	0.21	0	0.17	0.126667	0.00288569	0.0198084	0.0128372	0.0517954	4.44858	4.03479	0.648222	0.60582	{XP_003540841.1; PREDICTED: glutamate receptor 3.4-like isoform X1 [Glycine max]}	{sp|Q9SW97|GLR35_ARATH; Glutamate receptor 3.5 OS=Arabidopsis thaliana GN=GLR3.5 PE=2 SV=2}	{pvu:PHAVU_011G104300g; K05387 GRIP glutamate receptor, ionotropic, plant - -}	{At2g32390; KOG1052 Glutamate-gated kainate-type ion channel receptor subunit GluR5 and related subunits PET Inorganic ion transport and metabolism ; Amino acid transport and metabolism ; Signal transduction mechanisms ;}	{NA}	{XM_006592314.2; PREDICTED: Glycine max glutamate receptor 3.4-like (LOC100802782), transcript variant X2, mRNA}	{NA}	0
i2_LQ_ABWTN_c8492/f1p7/2182	0	0.03	0	0.01	0	0.09	0.19	0.0933333	0.15	0.04	0.22	0.136667	0.1	0	1.52	0.54	0.00432137	0.0387526	0.0556331	0.187521	12.8739	3.37067	1.10971	0.527716	{XP_014491599.1; PREDICTED: uncharacterized protein LOC106754136 [Vigna radiata var. radiata]}	{sp|Q86YJ7|AN13B_HUMAN; Ankyrin repeat domain-containing protein 13B OS=Homo sapiens GN=ANKRD13B PE=1 SV=4}	{var:108345700; K21437 - - - -}	{At3g04470; KOG0522 Ankyrin repeat protein R General function prediction only ;}	{NA}	{XM_006577247.2; PREDICTED: Glycine max ankyrin repeat domain-containing protein 13C (LOC100804861), transcript variant X2, mRNA}	{NA}	0
i3_HQ_ABWTN_c14980/f22p0/3572	0	0.1	0.51	0.203333	11.59	7.26	8.61	9.15333	2.8	0.07	0	0.956667	10.06	0.35	17.51	9.30667	0.0803859	1.00661	0.291517	1.01312	3.62647	3.47533	0.559484	0.540996	{XP_004509177.1; PREDICTED: probable disease resistance protein At5g66900 [Cicer arietinum]}	{sp|Q9FKZ1|DRL42_ARATH; Probable disease resistance protein At5g66900 OS=Arabidopsis thaliana GN=At5g66900 PE=3 SV=1}	{mtr:MTR_0391s0020; - - - - -}	{NA}	{GO:0006614; SRP-dependent cotranslational protein targeting to membrane; biological_process GO:0043531; ADP binding; molecular_function GO:0005525; GTP binding; molecular_function GO:0005515; protein binding; molecular_function}	{XM_004509120.2; PREDICTED: Cicer arietinum probable disease resistance protein At5g66900 (LOC101514075), mRNA}	{PF00448:SRP54-type protein, GTPase domain PF00931:NB-ARC domain PF13855:Leucine rich repeat}	0
i3_LQ_ABWTN_c11649/f1p1/3253	0	0	0.02	0.00666667	0.45	1.68	0	0.71	0.58	0.02	0.05	0.216667	1.5	0.29	1.13	0.973333	0.00288569	0.232996	0.0851716	0.2952	29.5152	3.46595	1.47005	0.539822	{XP_003613401.1; TIR-NBS-LRR class disease resistance protein [Medicago truncatula]}	{sp|Q40392|TMVRN_NICGU; TMV resistance protein N OS=Nicotiana glutinosa GN=N PE=1 SV=1}	{mtr:MTR_8g011710; - - - - -}	{NA}	{GO:0043531; ADP binding; molecular_function}	{XM_003613353.2; Medicago truncatula TIR-NBS-LRR class disease resistance protein partial mRNA}	{PF00931:NB-ARC domain}	0
i3_LQ_ABWTN_c11683/f1p0/3728	0	0.04	0	0.0133333	0.15	0.08	0.1	0.11	0.05	0.28	0	0.11	0.94	0.07	0.39	0.466667	0.00575233	0.045323	0.045323	0.166331	7.87907	3.66991	0.896475	0.564656	{GAU32873.1; hypothetical protein TSUD_210940 [Trifolium subterraneum]}	{sp|O64823|MCU2_ARATH; Calcium uniporter protein 2, mitochondrial OS=Arabidopsis thaliana GN=At2g23790 PE=2 SV=1}	{lja:Lj0g3v0192359.1; K20858 MCU calcium uniporter protein, mitochondrial - ko04020; Environmental Information Processing; Signal transduction; Calcium signaling pathway | ko04621; Organismal Systems; Immune system; NOD-like receptor signaling pathway}	{At2g23790; KOG2966 Uncharacterized conserved protein R General function prediction only ;}	{GO:0042834; peptidoglycan binding; molecular_function}	{XM_019591229.1; PREDICTED: Lupinus angustifolius calcium uniporter protein 2, mitochondrial-like (LOC109350093), transcript variant X2, mRNA}	{PF05036:Sporulation related domain}	0
i3_LQ_ABWTN_c11744/f1p0/3173	0	0.01	0.01	0.00666667	0.04	0.04	0.06	0.0466667	0.04	0.05	0.06	0.05	0.12	0.23	0.18	0.176667	0.00288569	0.0198084	0.0211893	0.0706535	7.34289	3.33439	0.865867	0.523017	{XP_007146119.1; hypothetical protein PHAVU_006G014000g [Phaseolus vulgaris]}	{sp|Q9FY51|HPAT3_ARATH; Hydroxyproline O-arabinosyltransferase 3 OS=Arabidopsis thaliana GN=HPAT3 PE=1 SV=1}	{var:108319796; K20782 HPAT hydroxyproline O-arabinosyltransferase 2.4.2.58 ko00514; Metabolism; Glycan biosynthesis and metabolism; Other types of O-glycan biosynthesis}	{NA}	{GO:0005789; endoplasmic reticulum membrane; cellular_component}	{XM_014772853.1; PREDICTED: Glycine max uncharacterized LOC100786003 (LOC100786003), transcript variant X1, mRNA}	{PF15168:Triple QxxK/R motif-containing protein family}	0
i3_LQ_ABWTN_c12409/f1p0/3343	0.13	0	0	0.0433333	0.74	0.76	0.41	0.636667	0.23	0	0.41	0.213333	2.61	0.33	0.25	1.06333	0.0184231	0.21396	0.0839801	0.314569	4.55842	3.74576	0.658814	0.57354	{XP_006604567.1; PREDICTED: uncharacterized protein LOC100803627 [Glycine max]}	{sp|O49500|MBR2_ARATH; E3 ubiquitin-protein ligase MBR2 OS=Arabidopsis thaliana GN=MBR2 PE=1 SV=1}	{cam:101506387; - - - - -}	{At2g37150; KOG0800 FOG: Predicted E3 ubiquitin ligase O Posttranslational modification, protein turnover, chaperones ;}	{GO:0005515; protein binding; molecular_function GO:0046872; metal ion binding; molecular_function GO:0005680; anaphase-promoting complex; cellular_component GO:0004842; ubiquitin-protein ligase activity; molecular_function GO:0008270; zinc ion binding; molecular_function}	{Z36750.1; L.japonicus (Gifu B-129) mRNA for RING finger protein (C terminal)}	{PF00097:Zinc finger, C3HC4 type (RING finger) PF14634:zinc-RING finger domain PF12861:Anaphase-promoting complex subunit 11 RING-H2 finger PF12906:RING-variant domain PF17123:RING-like zinc finger PF13639:Ring finger domain PF00628:PHD-finger PF12678:RING-H2 zinc finger domain}	0
i3_LQ_ABWTN_c13991/f1p0/3057	0	0.2	0	0.0666667	1.96	0.09	4.1	2.05	1.52	0	0.18	0.566667	6.42	0.26	4.21	3.63	0.0280287	0.4843	0.194977	0.665581	6.95631	3.41365	0.842379	0.533218	{XP_004489644.1; PREDICTED: probable ADP-ribosylation factor GTPase-activating protein AGD14 [Cicer arietinum]}	{sp|Q8RXE7|AGD14_ARATH; Probable ADP-ribosylation factor GTPase-activating protein AGD14 OS=Arabidopsis thaliana GN=AGD14 PE=1 SV=2}	{cam:101488820; - - - - -}	{At1g08690; KOG0702 Predicted GTPase-activating protein T Signal transduction mechanisms ;}	{GO:0005096; GTPase activator activity; molecular_function}	{XM_004489587.2; PREDICTED: Cicer arietinum probable ADP-ribosylation factor GTPase-activating protein AGD14 (LOC101488820), mRNA}	{PF01412:Putative GTPase activating protein for Arf}	0
i3_LQ_ABWTN_c14479/f1p0/3037	0	0	0.03	0.01	0	0	0	0	0	0	0.42	0.14	0.48	0.62	0.52	0.54	0.00432137	0	0.0569049	0.187521	13.1682	3.29534	1.11953	0.5179	{XP_003555200.1; PREDICTED: pentatricopeptide repeat-containing protein At5g08305-like [Glycine max]}	{sp|P0C8Q7|PP369_ARATH; Pentatricopeptide repeat-containing protein At5g08305 OS=Arabidopsis thaliana GN=PCMP-E105 PE=2 SV=1}	{cam:101508122; - - - - -}	{At5g08310; KOG4197 FOG: PPR repeat R General function prediction only ;}	{GO:0008270; zinc ion binding; molecular_function}	{XM_003555152.3; PREDICTED: Glycine max pentatricopeptide repeat-containing protein At5g08305-like (LOC100801523), mRNA}	{PF14432:DYW family of nucleic acid deaminases}	0
i3_LQ_ABWTN_c3728/f1p0/3560	0	0.02	0	0.00666667	0.25	0	0.21	0.153333	0	0.2	0	0.0666667	0.73	0	0	0.243333	0.00288569	0.0619548	0.0280287	0.0945876	9.71301	3.37467	0.987354	0.528231	{XP_013463459.1; animal HSPA9 nucleotide-binding domain protein [Medicago truncatula]}	{sp|Q40392|TMVRN_NICGU; TMV resistance protein N OS=Nicotiana glutinosa GN=N PE=1 SV=1}	{cam:101504766; - - - - -}	{NA}	{GO:0005515; protein binding; molecular_function GO:0005524; ATP binding; molecular_function GO:0043531; ADP binding; molecular_function}	{XM_012715657.1; PREDICTED: Cicer arietinum protein SUPPRESSOR OF npr1-1, CONSTITUTIVE 1-like (LOC101514363), mRNA}	{PF00560:Leucine Rich Repeat PF00004:ATPase family associated with various cellular activities (AAA) PF00931:NB-ARC domain PF01637:ATPase domain predominantly from Archaea}	0
i3_LQ_ABWTN_c5598/f1p1/3543	0.02	0	0	0.00666667	0	0.07	0.21	0.0933333	0.23	0	0.06	0.0966667	0	0.49	0.64	0.376667	0.00288569	0.0387526	0.0400746	0.138829	13.8874	3.46426	1.14262	0.53961	{XP_003537070.1; PREDICTED: kinesin KP1-like [Glycine max]}	{sp|Q8W1Y3|KN14F_ARATH; Kinesin-like protein KIN-14F OS=Arabidopsis thaliana GN=KIN14F PE=1 SV=2}	{var:108321908; K10406 KIFC2_3 kinesin family member C2/C3 - -}	{At3g44730; KOG0239 Kinesin (KAR3 subfamily) Z Cytoskeleton ;}	{GO:0007018; microtubule-based movement; biological_process GO:0005783; endoplasmic reticulum; cellular_component GO:0005524; ATP binding; molecular_function GO:0006886; intracellular protein transport; biological_process GO:0008017; microtubule binding; molecular_function GO:0003777; microtubule motor activity; molecular_function GO:0016021; integral to membrane; cellular_component GO:0005515; p…	{XM_003530765.3; PREDICTED: Glycine max kinesin KP1-like (LOC100793458), mRNA}	{PF00307:Calponin homology (CH) domain PF00225:Kinesin motor domain PF16796:Microtubule binding PF05529:B-cell receptor-associated protein 31-like }	0
i3_LQ_ABWTN_c8014/f1p1/3270	0.08	0	0.01	0.03	3.75	0.03	3.73	2.50333	0.25	0.24	0.07	0.186667	1.65	0.02	1.16	0.943333	0.0128372	0.544481	0.0743287	0.288547	5.79009	3.88204	0.762686	0.58906	{XP_003595262.2; animal HSPA9 nucleotide-binding domain protein [Medicago truncatula]}	{sp|Q40392|TMVRN_NICGU; TMV resistance protein N OS=Nicotiana glutinosa GN=N PE=1 SV=1}	{cam:101504766; - - - - -}	{NA}	{GO:0005524; ATP binding; molecular_function GO:0005515; protein binding; molecular_function GO:0043531; ADP binding; molecular_function}	{XM_012715657.1; PREDICTED: Cicer arietinum protein SUPPRESSOR OF npr1-1, CONSTITUTIVE 1-like (LOC101514363), mRNA}	{PF00004:ATPase family associated with various cellular activities (AAA) PF00560:Leucine Rich Repeat PF00931:NB-ARC domain PF01637:ATPase domain predominantly from Archaea}	0
i4_HQ_ABWTN_c1569/f3p0/4523	0.35	0.07	0.09	0.17	1.93	0.59	0.22	0.913333	2.44	0.4	1.7	1.51333	1.89	220.59	0.49	74.3233	0.0681859	0.281791	0.40025	1.87693	5.86999	4.68939	0.768637	0.671117	{KHN27137.1; hypothetical protein glysoja_032905 [Glycine soja]}	{NA}	{pvu:PHAVU_007G002400g; - - - - -}	{NA}	{GO:0009664; plant-type cell wall organization; biological_process GO:0005199; structural constituent of cell wall; molecular_function}	{XM_016318484.1; PREDICTED: Arachis ipaensis extensin-2-like (LOC107616532), mRNA}	{PF04554:Extensin-like region}	0
i4_LQ_ABWTN_c11144/f1p11/4267	0.02	0	0	0.00666667	0.04	0	0.01	0.0166667	0.04	0.05	0.01	0.0333333	0.25	0	0.1	0.116667	0.00288569	0.00717858	0.0142404	0.0479236	4.93485	3.36531	0.693274	0.527026	{KRH14631.1; hypothetical protein GLYMA_14G038400 [Glycine max]}	{sp|Q40392|TMVRN_NICGU; TMV resistance protein N OS=Nicotiana glutinosa GN=N PE=1 SV=1}	{lja:Lj0g3v0123289.3; - - - - -}	{At3g54070; KOG0504 FOG: Ankyrin repeat R General function prediction only ;}	{GO:0005515; protein binding; molecular_function}	{XM_006575526.2; PREDICTED: Glycine max ubiquitin carboxyl-terminal hydrolase 12-like (LOC100778442), transcript variant X2, mRNA}	{PF00023:Ankyrin repeat PF13606:Ankyrin repeat}	0
i4_LQ_ABWTN_c3857/f1p0/4630	0.3	0	0.04	0.113333	0	4.31	0.52	1.61	0.43	0	0.82	0.416667	0.88	0.01	5.2	2.03	0.0466252	0.416641	0.151268	0.481443	3.24433	3.18272	0.511125	0.502798	{XP_003543046.1; PREDICTED: probable ubiquitin-conjugating enzyme E2 24 isoform X2 [Glycine max]}	{sp|Q8VY10|UBC24_ARATH; Probable ubiquitin-conjugating enzyme E2 24 OS=Arabidopsis thaliana GN=UBC24 PE=1 SV=1}	{cam:101495261; K10581 UBE2O ubiquitin-conjugating enzyme E2 O 2.3.2.24 ko04120; Genetic Information Processing; Folding, sorting and degradation; Ubiquitin mediated proteolysis}	{At2g16920; KOG0895 Ubiquitin-conjugating enzyme O Posttranslational modification, protein turnover, chaperones ;}	{GO:0009767; photosynthetic electron transport chain; biological_process}	{XM_003545918.3; PREDICTED: Glycine max probable ubiquitin-conjugating enzyme E2 24 (LOC100784814), transcript variant X1, mRNA}	{PF11623:Protein of unknown function (DUF3252)}	0
i4_LQ_ABWTN_c5405/f1p0/4995	0	0.01	0	0.00333333	0.09	0	0	0.03	0.05	0	0	0.0166667	0.09	0.01	0.07	0.0566667	0.00144524	0.0128372	0.00717858	0.023938	4.96705	3.33464	0.696099	0.523049	{XP_019434998.1; PREDICTED: UDP-galactose transporter 2-like [Lupinus angustifolius]}	{sp|Q9SRE4|UGAL2_ARATH; UDP-galactose transporter 2 OS=Arabidopsis thaliana GN=UDP-GALT2 PE=2 SV=1}	{lang:109341522; - - - - -; lang:109341522; - - - - -}	{At4g39390; KOG1441 Glucose-6-phosphate/phosphate and phosphoenolpyruvate/phosphate antiporter GE Carbohydrate transport and metabolism ; Amino acid transport and metabolism ;}	{NA}	{AP004500.1; Lotus japonicus genomic DNA, chromosome 1, clone: LjT05P21, TM0032, complete sequence}	{NA}	0
i4_LQ_ABWTN_c9291/f1p0/4759	0.02	0.02	0	0.0133333	0.39	0.57	0.23	0.396667	0.47	0	0.01	0.16	1.03	0.45	1.35	0.943333	0.00575233	0.145093	0.064458	0.288547	11.2055	4.47652	1.04943	0.65094	{XP_003613401.1; TIR-NBS-LRR class disease resistance protein [Medicago truncatula]}	{sp|Q40392|TMVRN_NICGU; TMV resistance protein N OS=Nicotiana glutinosa GN=N PE=1 SV=1}	{mtr:MTR_8g011710; - - - - -}	{NA}	{GO:0043531; ADP binding; molecular_function}	{AP015042.1; Vigna angularis var. angularis DNA, chromosome 9, almost complete sequence, cultivar: Shumari}	{PF00931:NB-ARC domain}	0
i5_HQ_ABWTN_c2070/f4p0/5185	0.02	0	0	0.00666667	0.01	0.17	0.67	0.283333	0.16	0.08	0.01	0.0833333	0.8	0	0.69	0.496667	0.00288569	0.108339	0.0347621	0.175125	12.0464	5.03782	1.08086	0.702242	{XP_006597829.1; PREDICTED: uncharacterized protein LOC100812435 isoform X3 [Glycine max]}	{NA}	{pvu:PHAVU_009G230000g; - - - - -}	{NA}	{NA}	{XM_006597766.2; PREDICTED: Glycine max uncharacterized LOC100812435 (LOC100812435), transcript variant X4, mRNA}	{NA}	0
i5_LQ_ABWTN_c10629/f1p0/5273	0	0.02	0	0.00666667	0.14	0.74	0.14	0.34	0.05	0.1	0	0.05	0.98	0.01	0	0.33	0.00288569	0.127105	0.0211893	0.123852	7.34289	5.84501	0.865867	0.766785	{XP_007142712.1; hypothetical protein PHAVU_007G010600g [Phaseolus vulgaris]}	{sp|Q9M3B9|AB20B_ARATH; ABC transporter B family member 20 OS=Arabidopsis thaliana GN=ABCB20 PE=1 SV=1}	{pvu:PHAVU_007G010600g; K05658 ABCB1, CD243 ATP-binding cassette, subfamily B (MDR/TAP), member 1 3.6.3.44 ko02010; Environmental Information Processing; Membrane transport; ABC transporters | ko04976; Organismal Systems; Digestive system; Bile secretion | ko05206; Human Diseases; Cancers: Overview; MicroRNAs in cancer}	{At3g55320; KOG0055 Multidrug/pheromone exporter, ABC superfamily Q Secondary metabolites biosynthesis, transport and catabolism ;}	{GO:0042626; ATPase activity, coupled to transmembrane movement of substances; molecular_function GO:0016887; ATPase activity; molecular_function GO:0016301; kinase activity; molecular_function GO:0055085; transmembrane transport; biological_process GO:0006810; transport; biological_process GO:0016021; integral to membrane; cellular_component GO:0005524; ATP binding; molecular_function}	{XM_003556491.3; PREDICTED: Glycine max ABC transporter B family member 20-like (LOC100799399), mRNA}	{PF00005:ABC transporter PF13304:AAA domain, putative AbiEii toxin, Type IV TA system PF00664:ABC transporter transmembrane region PF06414:Zeta toxin}	0
i5_LQ_ABWTN_c12298/f1p2/5585	0	0.13	0	0.0433333	0	0.1	0	0.0333333	0.74	0	0	0.246667	0	3.7	1.5	1.73333	0.0184231	0.0142404	0.0957503	0.436693	5.1973	4.56074	0.715778	0.659035	{XP_012568016.1; PREDICTED: UDP-glucose:glycoprotein glucosyltransferase [Cicer arietinum]}	{sp|Q0WL80|UGGG_ARATH; UDP-glucose:glycoprotein glucosyltransferase OS=Arabidopsis thaliana GN=UGGT PE=1 SV=1}	{cam:101515358; K11718 HUGT UDP-glucose:glycoprotein glucosyltransferase 2.4.1.- ko04141; Genetic Information Processing; Folding, sorting and degradation; Protein processing in endoplasmic reticulum}	{At1g71220; KOG1879 UDP-glucose:glycoprotein glucosyltransferase G Carbohydrate transport and metabolism ;}	{GO:0003980; UDP-glucose:glycoprotein glucosyltransferase activity; molecular_function GO:0006486; protein glycosylation; biological_process}	{XM_012712562.1; PREDICTED: Cicer arietinum UDP-glucose:glycoprotein glucosyltransferase (LOC101515358), mRNA}	{PF06427:UDP-glucose:Glycoprotein Glucosyltransferase}	0
i5_LQ_ABWTN_c13145/f1p0/5031	0	0	0.01	0.00333333	0.06	0	0	0.02	0	0.04	0	0.0133333	0.1	0.02	0.02	0.0466667	0.00144524	0.00860017	0.00575233	0.0198084	3.98019	3.44354	0.599903	0.537006	{XP_014520078.1; PREDICTED: uncharacterized protein LOC106777074 [Vigna radiata var. radiata]}	{sp|Q54LB8|VP13A_DICDI; Putative vacuolar protein sorting-associated protein 13A OS=Dictyostelium discoideum GN=vps13A PE=2 SV=1}	{cic:CICLE_v10024056mg; - - - - -}	{At4g17140; KOG1809 Vacuolar protein sorting-associated protein U Intracellular trafficking, secretion, and vesicular transport ;}	{NA}	{XM_004511698.2; PREDICTED: Cicer arietinum uncharacterized LOC101495071 (LOC101495071), mRNA}	{NA}	0
i5_LQ_ABWTN_c13579/f1p0/6010	0.01	0	0	0.00333333	0.04	0.18	0.03	0.0833333	0.01	0.01	0.08	0.0333333	0.27	0.09	0.07	0.143333	0.00144524	0.0347621	0.0142404	0.0581729	9.85333	4.08505	0.993583	0.611197	{XP_012571450.1; PREDICTED: ABC transporter C family member 13 [Cicer arietinum]}	{sp|Q9SKX0|AB13C_ARATH; ABC transporter C family member 13 OS=Arabidopsis thaliana GN=ABCC13 PE=2 SV=3}	{cam:101495585; K05674 ABCC10 ATP-binding cassette, subfamily C (CFTR/MRP), member 10 - ko02010; Environmental Information Processing; Membrane transport; ABC transporters}	{At2g07680; KOG0054 Multidrug resistance-associated protein/mitoxantrone resistance protein, ABC superfamily Q Secondary metabolites biosynthesis, transport and catabolism ;}	{GO:0006810; transport; biological_process GO:0055085; transmembrane transport; biological_process GO:0005524; ATP binding; molecular_function GO:0016021; integral to membrane; cellular_component GO:0042626; ATPase activity, coupled to transmembrane movement of substances; molecular_function}	{XM_014766147.1; PREDICTED: Glycine max ABC transporter C family member 13 (LOC100814181), transcript variant X5, mRNA}	{PF00664:ABC transporter transmembrane region}	0
i5_LQ_ABWTN_c21007/f1p1/5887	0	0	0.03	0.01	0.34	0.62	0.27	0.41	0.15	0	0.16	0.103333	1.27	0.39	0.77	0.81	0.00432137	0.149219	0.0427067	0.257679	9.88268	6.03367	0.994875	0.780582	{XP_006595183.1; PREDICTED: ABC transporter C family member 13 isoform X1 [Glycine max]}	{sp|Q9SKX0|AB13C_ARATH; ABC transporter C family member 13 OS=Arabidopsis thaliana GN=ABCC13 PE=2 SV=3}	{cam:101495585; K05674 ABCC10 ATP-binding cassette, subfamily C (CFTR/MRP), member 10 - ko02010; Environmental Information Processing; Membrane transport; ABC transporters}	{At2g07680; KOG0054 Multidrug resistance-associated protein/mitoxantrone resistance protein, ABC superfamily Q Secondary metabolites biosynthesis, transport and catabolism ;}	{GO:0005524; ATP binding; molecular_function GO:0016021; integral to membrane; cellular_component GO:0055085; transmembrane transport; biological_process GO:0016887; ATPase activity; molecular_function GO:0005525; GTP binding; molecular_function GO:0003924; GTPase activity; molecular_function GO:0006810; transport; biological_process GO:0042626; ATPase activity, coupled to transmembrane movement …	{XM_014766147.1; PREDICTED: Glycine max ABC transporter C family member 13 (LOC100814181), transcript variant X5, mRNA}	{PF03193:Protein of unknown function, DUF258 PF00005:ABC transporter PF00664:ABC transporter transmembrane region}	0
i5_LQ_ABWTN_c21712/f1p2/5337	0	0.1	0	0.0333333	0.01	0.88	0.2	0.363333	0.36	0.14	0.09	0.196667	1.75	1.11	0.2	1.02	0.0142404	0.134602	0.0779732	0.305351	5.47548	3.91611	0.738422	0.592855	{XP_003531160.2; PREDICTED: KH domain-containing protein At4g18375-like [Glycine max]}	{sp|P58223|Y4837_ARATH; KH domain-containing protein At4g18375 OS=Arabidopsis thaliana GN=At4g18375 PE=2 SV=1}	{var:108347890; K21444 - - - -}	{At5g46190; KOG2190 PolyC-binding proteins alphaCP-1 and related KH domain proteins AR RNA processing and modification ; General function prediction only ;}	{GO:0003723; RNA binding; molecular_function}	{XM_003531112.3; PREDICTED: Glycine max KH domain-containing protein At4g18375-like (LOC100801062), mRNA}	{PF07650:KH domain PF00013:KH domain PF13184:NusA-like KH domain}	0
i5_LQ_ABWTN_c29979/f1p0/5018	0.03	0	0	0.01	1.36	0.12	0	0.493333	0.05	0.13	0.25	0.143333	1.67	0.1	1.22	0.996667	0.00432137	0.174157	0.0581729	0.300306	13.4617	5.1623	1.1291	0.712843	{KYP56781.1; Vegetative incompatibility protein HET-E-1 [Cajanus cajan]}	{sp|Q0WV90|TPR1_ARATH; Topless-related protein 1 OS=Arabidopsis thaliana GN=TPR1 PE=1 SV=3}	{cam:101505473; - - - - -}	{At1g15750; KOG0266 WD40 repeat-containing protein R General function prediction only ;}	{GO:0005515; protein binding; molecular_function GO:0006351; transcription, DNA-dependent; biological_process GO:0003899; DNA-directed RNA polymerase activity; molecular_function GO:0003677; DNA binding; molecular_function}	{XM_006595109.2; PREDICTED: Glycine max topless-related protein 1 (LOC100790282), transcript variant X3, mRNA}	{PF00400:WD domain, G-beta repeat PF05000:RNA polymerase Rpb1, domain 4}	0
i5_LQ_ABWTN_c3933/f1p0/5641	0.06	0.04	0	0.0333333	0	0.04	0.11	0.05	0.25	0.02	0.14	0.136667	0.25	0.63	0.65	0.51	0.0142404	0.0211893	0.0556331	0.178977	3.9067	3.21709	0.59181	0.507464	{XP_015973472.1; PREDICTED: SNF1-related protein kinase regulatory subunit beta-1 [Arachis duranensis]}	{sp|Q84VQ1|KINB1_ARATH; SNF1-related protein kinase regulatory subunit beta-1 OS=Arabidopsis thaliana GN=KINB1 PE=1 SV=1}	{gmx:100793165; K07199 PRKAB 5'-AMP-activated protein kinase, regulatory beta subunit - ko04371; Environmental Information Processing; Signal transduction; Apelin signaling pathway | ko04068; Environmental Information Processing; Signal transduction; FoxO signaling pathway | ko04152; Environmental Information Processing; Signal transduction; AMPK signaling pathway | ko04530; Cellular Processes; C…	{At5g21170; KOG1616 Protein involved in Snf1 protein kinase complex assembly G Carbohydrate transport and metabolism ;}	{GO:0005515; protein binding; molecular_function}	{XM_003545424.3; PREDICTED: Glycine max SNF1-related protein kinase regulatory subunit beta-1 (LOC100789052), mRNA}	{PF04739:5'-AMP-activated protein kinase beta subunit, interaction domain}	0
i5_LQ_ABWTN_c5180/f1p1/5397	0.01	0	0	0.00333333	0.01	0.07	0	0.0266667	0	0.01	0.05	0.02	0.11	0.08	0.07	0.0866667	0.00144524	0.0114295	0.00860017	0.0360963	5.95068	4.19717	0.774567	0.622956	{KHN47430.1; hypothetical protein glysoja_045432 [Glycine soja]}	{NA}	{cam:101490052; - - - - -}	{NA}	{NA}	{XM_006605682.2; PREDICTED: Glycine max uncharacterized LOC100811137 (LOC100811137), transcript variant X1, mRNA}	{NA}	0
i6_LQ_ABWTN_c1092/f1p0/6715	0.06	0	0	0.02	0.14	0.05	0.03	0.0733333	0.07	0.01	0.24	0.106667	0.65	1.03	0.07	0.583333	0.00860017	0.0307346	0.0440168	0.199572	5.11813	4.534	0.709112	0.656482	{KYP57722.1; Cell division cycle protein [Cajanus cajan]}	{sp|Q62834|CD123_RAT; Cell division cycle protein 123 homolog OS=Rattus norvegicus GN=Cdc123 PE=1 SV=1}	{lja:Lj0g3v0047859.1; - - - - -}	{At4g05440; KOG2983 Uncharacterized conserved protein S Function unknown ;}	{GO:0007049; cell cycle; biological_process}	{XM_014767220.1; PREDICTED: Glycine max cell division cycle protein 123 homolog (LOC100795378), transcript variant X3, mRNA}	{PF07065:D123}	0
i6_LQ_ABWTN_c1194/f1p0/6860	0.04	0	0	0.0133333	0.27	0	0.35	0.206667	0.48	0	0.03	0.17	0.76	1.15	0.67	0.86	0.00575233	0.0815873	0.0681859	0.269513	11.8536	3.95262	1.07385	0.596885	{NA}	{NA}	{NA}	{NA}	{NA}	{NA}	{NA}	0
i6_LQ_ABWTN_c2442/f1p0/6719	0	0	0.01	0.00333333	1.13	0	0.52	0.55	0	0.08	0	0.0266667	0	0	0.31	0.103333	0.00144524	0.190332	0.0114295	0.0427067	7.90834	3.73655	0.898086	0.572471	{XP_014632088.1; PREDICTED: activating signal cointegrator 1 complex subunit 3 isoform X2 [Glycine max]}	{sp|Q9FNQ1|DEXHE_ARATH; DExH-box ATP-dependent RNA helicase DExH14 OS=Arabidopsis thaliana GN=BRR2C PE=2 SV=1}	{pvu:PHAVU_009G192100g; K18663 ASCC3 activating signal cointegrator complex subunit 3 3.6.4.12 -}	{At5g61140; KOG0952 DNA/RNA helicase MER3/SLH1, DEAD-box superfamily A RNA processing and modification ;}	{GO:0005524; ATP binding; molecular_function GO:0003676; nucleic acid binding; molecular_function GO:0006810; transport; biological_process GO:0016787; hydrolase activity; molecular_function GO:0003677; DNA binding; molecular_function}	{XM_014776602.1; PREDICTED: Glycine max activating signal cointegrator 1 complex subunit 3 (LOC100811503), transcript variant X2, mRNA}	{PF00270:DEAD/DEAH box helicase PF00437:Type II/IV secretion system protein PF04851:Type III restriction enzyme, res subunit}	0
i6_LQ_ABWTN_c2703/f1p0/6324	0	0	0.02	0.00666667	0.03	0	0	0.01	0	0	0.12	0.04	0.49	0	0.03	0.173333	0.00288569	0.00432137	0.0170333	0.0694214	5.9027	4.07562	0.77105	0.610194	{XP_014630984.1; PREDICTED: uncharacterized protein LOC100818074 isoform X2 [Glycine max]}	{NA}	{gmx:100818074; - - - - -}	{NA}	{NA}	{XM_012718177.1; PREDICTED: Cicer arietinum uncharacterized LOC101512775 (LOC101512775), transcript variant X4, mRNA}	{NA}	0
i6_LQ_ABWTN_c3238/f1p3/6941	0.05	0	0	0.0166667	1.57	0	0.01	0.526667	0.75	0.19	0.01	0.316667	0.65	2.91	2.17	1.91	0.00717858	0.183744	0.119476	0.463893	16.6434	3.88273	1.22124	0.589138	{XP_004507276.2; PREDICTED: uncharacterized protein LOC101504728 [Cicer arietinum]}	{sp|P40468|TAO3_YEAST; Cell morphogenesis protein PAG1 OS=Saccharomyces cerevisiae (strain ATCC 204508 / S288c) GN=TAO3 PE=1 SV=1}	{var:108345455; - - - - -}	{At5g15680; KOG1825 Fry-like conserved proteins R General function prediction only ;}	{NA}	{XM_006603875.2; PREDICTED: Glycine max protein furry homolog (LOC100783681), transcript variant X1, mRNA}	{NA}	0
i6_LQ_ABWTN_c4239/f1p1/6057	0	0.02	0	0.00666667	0.11	0	0.33	0.146667	0	0	0.37	0.123333	0.84	0.28	0.62	0.58	0.00288569	0.0594372	0.0505086	0.198657	17.5032	3.93313	1.24312	0.594738	{XP_006594307.1; PREDICTED: uncharacterized protein LOC100784945 isoform X4 [Glycine max]}	{sp|F4HY56|RLT1_ARATH; Homeobox-DDT domain protein RLT1 OS=Arabidopsis thaliana GN=RLT1 PE=1 SV=1}	{var:108343569; - - - - -}	{NA}	{GO:0003677; DNA binding; molecular_function GO:0006355; regulation of transcription, DNA-dependent; biological_process GO:0006351; transcription, DNA-dependent; biological_process}	{XM_006583773.2; PREDICTED: Glycine max uncharacterized LOC100818817 (LOC100818817), transcript variant X3, mRNA}	{PF05920:Homeobox KN domain PF00046:Homeobox domain PF05066:HB1, ASXL, restriction endonuclease HTH domain}	0
i6_LQ_ABWTN_c4998/f1p0/6034	0	0.01	0	0.00333333	0.01	0	0.01	0.00666667	0.03	0	0.03	0.02	0.08	0	0.17	0.0833333	0.00144524	0.00288569	0.00860017	0.0347621	5.95068	4.04202	0.774567	0.606599	{OIV96706.1; hypothetical protein TanjilG_09248 [Lupinus angustifolius]}	{sp|Q38970|ACC1_ARATH; Acetyl-CoA carboxylase 1 OS=Arabidopsis thaliana GN=ACC1 PE=1 SV=1}	{gmx:100778658; K11262 ACACA acetyl-CoA carboxylase / biotin carboxylase 1 [EC:6.4.1.2 6.3.4.14] 6.4.1.2,6.3.4.14 ko01212; Metabolism; Global and overview maps; Fatty acid metabolism | ko00620; Metabolism; Carbohydrate metabolism; Pyruvate metabolism | ko00640; Metabolism; Carbohydrate metabolism; Propanoate metabolism | ko00061; Metabolism; Lipid metabolism; Fatty acid biosynthesis | ko00254; Me…	{At1g36160; KOG0368 Acetyl-CoA carboxylase I Lipid transport and metabolism ;}	{GO:0008608; attachment of spindle microtubules to kinetochore; biological_process GO:0042729; DASH complex; cellular_component GO:0072686; mitotic spindle; cellular_component}	{XM_003526545.3; PREDICTED: Glycine max acetyl-CoA carboxylase 1-like (LOC100803679), mRNA}	{PF08656:DASH complex subunit Dad3}	0
i6_LQ_ABWTN_c5190/f1p0/6044	0.04	0.04	0	0.0266667	0	0.81	0.28	0.363333	0.11	0.14	0.17	0.14	0.4	0.21	1.24	0.616667	0.0114295	0.134602	0.0569049	0.20862	4.97879	3.66613	0.697124	0.564208	{XP_012571351.1; PREDICTED: E3 SUMO-protein ligase SIZ1-like isoform X1 [Cicer arietinum]}	{sp|Q680Q4|SIZ1_ARATH; E3 SUMO-protein ligase SIZ1 OS=Arabidopsis thaliana GN=SIZ1 PE=1 SV=2}	{cam:101493248; - - - - -}	{At5g60420; KOG2169 Zn-finger transcription factor K Transcription ;}	{GO:0030127; COPII vesicle coat; cellular_component GO:0008270; zinc ion binding; molecular_function GO:0006888; ER to Golgi vesicle-mediated transport; biological_process GO:0006886; intracellular protein transport; biological_process}	{XM_019592360.1; PREDICTED: Lupinus angustifolius E3 SUMO-protein ligase SIZ1-like (LOC109351041), transcript variant X5, mRNA}	{PF11789:Zinc-finger of the MIZ type in Nse subunit PF04810:Sec23/Sec24 zinc finger PF02891:MIZ/SP-RING zinc finger}	0
i6_LQ_ABWTN_c847/f1p0/6743	0	0	0.07	0.0233333	0	0.79	0	0.263333	0	0.03	0.26	0.0966667	0	0.03	1.05	0.36	0.0100171	0.101518	0.0400746	0.133539	4.00061	3.33225	0.602127	0.522738	{KHN32463.1; TATA-binding protein-associated factor 172 [Glycine soja]}	{sp|B5BT18|BTAF1_ARATH; TATA-binding protein-associated factor BTAF1 OS=Arabidopsis thaliana GN=BTAF1 PE=1 SV=1}	{pvu:PHAVU_011G002900g; K15192 BTAF1, MOT1 TATA-binding protein-associated factor 3.6.4.- -}	{At3g54280; KOG0392 SNF2 family DNA-dependent ATPase domain-containing protein K Transcription ;}	{GO:0016787; hydrolase activity; molecular_function GO:0003677; DNA binding; molecular_function GO:0005524; ATP binding; molecular_function GO:0051090; regulation of sequence-specific DNA binding transcription factor activity; biological_process GO:0005634; nucleus; cellular_component GO:0005515; protein binding; molecular_function}	{XM_006587669.2; PREDICTED: Glycine max TATA-binding protein-associated factor BTAF1-like (LOC100784852), transcript variant X5, mRNA}	{PF00176:SNF2 family N-terminal domain PF02985:HEAT repeat PF04851:Type III restriction enzyme, res subunit PF07571:TAF6 C-terminal HEAT repeat domain}	0
i7_LQ_ABWTN_c726/f1p0/7352	0	0	0.03	0.01	0	0	0	0	0	0	0.61	0.203333	3.15	0	0	1.05	0.00432137	0	0.0803859	0.311754	18.6019	3.87821	1.26956	0.588632	{XP_014630983.1; PREDICTED: uncharacterized protein LOC100818074 isoform X1 [Glycine max]}	{NA}	{gmx:100818074; - - - - -}	{NA}	{NA}	{XM_012718177.1; PREDICTED: Cicer arietinum uncharacterized LOC101512775 (LOC101512775), transcript variant X4, mRNA}	{NA}	0

## Sheet: Control vs G DOWN-G vs GH DOWN
geneID	ControlR_1	ControlR_2	ControlR_3	Control	HR_1	HR_2	HR_3	H	GR_1	GR_2	GR_3	G	GHR_1	GHR_2	GHR_3	GH	CK	H	G	GH	G/Control	GH/G	G/Control	GH/G	{nr}	{SwissProt}	{KEGG}	{KOG}	{GO}	{nt}	{pfam}
i0_LQ_ABWTN_c5023/f1p0/738	1.08	0.65	0.74	0.823333	0	0.36	0.53	0.296667	0.62	0	0	0.206667	0	0.13	0	0.0433333	0.260866	0.112828	0.0815873	0.0184231	0.312756	0.225808	-0.504795	-0.64626	{XP_006602980.1; PREDICTED: WPP domain-interacting tail-anchored protein 1-like isoform X2 [Glycine max]}	{sp|Q8L7E5|WIT1_ARATH; WPP domain-interacting tail-anchored protein 1 OS=Arabidopsis thaliana GN=WIT1 PE=1 SV=2}	{pvu:PHAVU_008G024000g; - - - - -}	{NA}	{NA}	{XM_006602917.2; PREDICTED: Glycine max WPP domain-interacting tail-anchored protein 1-like (LOC100780055), transcript variant X2, mRNA}	{NA}	0
i0_LQ_ABWTN_c9667/f1p0/525	5.15	0	0	1.71667	2.99	0.16	0	1.05	0.72	0	0	0.24	0.12	0	0	0.04	0.434036	0.311754	0.0934217	0.0170333	0.215239	0.182327	-0.667078	-0.739148	{XP_013449567.1; ganglioside-induced differentiation-associated-like protein [Medicago truncatula]}	{NA}	{cam:101507366; - - - - -}	{At3g10210; KOG2633 Hismacro and SEC14 domain-containing proteins BK Chromatin structure and dynamics ; Transcription ;}	{NA}	{NM_001255444.2; Glycine max ganglioside-induced differentiation-associated protein 2-like (LOC100810365), mRNA}	{NA}	0
i1_HQ_ABWTN_c17222/f2p5/2003	0	0	5.47	1.82333	0	0.41	3.02	1.14333	0.06	0.36	0.09	0.17	0	0	0.01	0.00333333	0.450762	0.33109	0.0681859	0.00144524	0.151268	0.0211956	-0.820253	-1.67375	{KYP53260.1; Nucleoside-triphosphatase, partial [Cajanus cajan]}	{sp|Q9SPM5|APY2_ARATH; Apyrase 2 OS=Arabidopsis thaliana GN=APY2 PE=1 SV=1}	{cam:101498578; K14641 APY1_2 apyrase 3.6.1.5 ko00230; Metabolism; Nucleotide metabolism; Purine metabolism | ko00240; Metabolism; Nucleotide metabolism; Pyrimidine metabolism}	{At5g18280; KOG1385 Nucleoside phosphatase F Nucleotide transport and metabolism ;}	{GO:0016787; hydrolase activity; molecular_function}	{XM_012713775.1; PREDICTED: Cicer arietinum apyrase 2-like (LOC101498578), transcript variant X2, mRNA}	{PF01150:GDA1/CD39 (nucleoside phosphatase) family}	0
i1_HQ_ABWTN_c5172/f2p0/1836	0.61	3.17	0.11	1.29667	1.74	0	1.87	1.20333	0.41	0.16	0	0.19	0.1	0.03	0	0.0433333	0.361098	0.34308	0.075547	0.0184231	0.209215	0.243863	-0.679408	-0.612855	{NP_001241371.1; uncharacterized protein LOC100817359 precursor [Glycine max]}	{sp|Q8H129|PPA3_ARATH; Purple acid phosphatase 3 OS=Arabidopsis thaliana GN=PAP3 PE=2 SV=1}	{lang:109338808; K14379 ACP5 tartrate-resistant acid phosphatase type 5 3.1.3.2 ko00740; Metabolism; Metabolism of cofactors and vitamins; Riboflavin metabolism | ko04142; Cellular Processes; Transport and catabolism; Lysosome | ko04380; Organismal Systems; Development; Osteoclast differentiation | ko05323; Human Diseases; Immune diseases; Rheumatoid arthritis; lang:109338808; - - - - -}	{At1g14700; KOG2679 Purple (tartrate-resistant) acid phosphatase O Posttranslational modification, protein turnover, chaperones ;}	{GO:0016787; hydrolase activity; molecular_function}	{NM_001254442.2; Glycine max purple acid phosphatase 3-like (LOC100817359), mRNA}	{PF00149:Calcineurin-like phosphoesterase}	0
i1_LQ_ABWTN_c20018/f1p7/1843	3.87	0	0	1.29	0	0	0	0	0	0	0.68	0.226667	0	0	0.01	0.00333333	0.359835	0	0.0887266	0.00144524	0.246575	0.0162887	-0.60805	-1.78811	{KHN46800.1; Nucleoside-triphosphatase [Glycine soja]}	{sp|P52914|NTPA_PEA; Nucleoside-triphosphatase OS=Pisum sativum PE=2 SV=1}	{mtr:MTR_7g085150; K14641 APY1_2 apyrase 3.6.1.5 ko00230; Metabolism; Nucleotide metabolism; Purine metabolism | ko00240; Metabolism; Nucleotide metabolism; Pyrimidine metabolism}	{At5g18280; KOG1385 Nucleoside phosphatase F Nucleotide transport and metabolism ;}	{GO:0016787; hydrolase activity; molecular_function}	{XM_003548724.2; PREDICTED: Glycine max nucleoside-triphosphatase-like (LOC100781628), mRNA}	{PF01150:GDA1/CD39 (nucleoside phosphatase) family}	0
i1_LQ_ABWTN_c20308/f1p2/1642	0.08	0	11.35	3.81	0.15	0.4	0	0.183333	0	0.15	0.75	0.3	0	0.09	0	0.03	0.682145	0.0731071	0.113943	0.0128372	0.167037	0.112663	-0.777188	-0.948218	{NA}	{NA}	{NA}	{NA}	{NA}	{NA}	{NA}	0
i1_LQ_ABWTN_c21371/f1p19/1881	1.67	1.3	1.01	1.32667	0.3	0.25	0.6	0.383333	0.11	0.66	0.1	0.29	0	0.01	0.07	0.0266667	0.366734	0.140927	0.11059	0.0114295	0.301553	0.10335	-0.520637	-0.985689	{XP_012568718.1; PREDICTED: histidine kinase 2 isoform X1 [Cicer arietinum]}	{sp|Q9C5U1|AHK3_ARATH; Histidine kinase 3 OS=Arabidopsis thaliana GN=AHK3 PE=1 SV=1}	{cam:101507033; K14489 AHK2_3_4 arabidopsis histidine kinase 2/3/4 (cytokinin receptor) 2.7.13.3 ko04075; Environmental Information Processing; Signal transduction; Plant hormone signal transduction}	{At5g35750; KOG0519 Sensory transduction histidine kinase T Signal transduction mechanisms ;}	{NA}	{XM_016117376.1; PREDICTED: Arachis duranensis histidine kinase 2 (LOC107496176), mRNA}	{NA}	0
i1_LQ_ABWTN_c21787/f1p0/1661	0.49	1.5	3.3	1.76333	0.8	0	0	0.266667	0.42	0.42	0	0.28	0	0	0.2	0.0666667	0.441433	0.102662	0.10721	0.0280287	0.242868	0.261438	-0.61463	-0.582632	{XP_003610303.2; hypothetical protein MTR_4g130700 [Medicago truncatula]}	{NA}	{lang:109346472; - - - - -; lang:109346472; - - - - -}	{NA}	{GO:0016020; membrane; cellular_component GO:0008360; regulation of cell shape; biological_process GO:0007049; cell cycle; biological_process}	{XM_003519105.3; PREDICTED: Glycine max uncharacterized LOC100786273 (LOC100786273), mRNA}	{PF04977:Septum formation initiator PF03285:Paralemmin}	0
i1_LQ_ABWTN_c2867/f1p2/1820	0.48	6.23	13.26	6.65667	0.19	0.02	0.79	0.333333	1.48	0.69	0.48	0.883333	0.03	0.35	0	0.126667	0.88404	0.124939	0.274927	0.0517954	0.31099	0.188397	-0.507254	-0.724926	{XP_004501076.1; PREDICTED: amino acid permease 6-like [Cicer arietinum]}	{sp|P92934|AAP6_ARATH; Amino acid permease 6 OS=Arabidopsis thaliana GN=AAP6 PE=1 SV=1}	{pvu:PHAVU_009G113800g; - - - - -}	{At5g49630; KOG1303 Amino acid transporters E Amino acid transport and metabolism ;}	{GO:0006629; lipid metabolic process; biological_process}	{XM_003526465.3; PREDICTED: Glycine max amino acid permease 6-like (LOC100806335), mRNA}	{PF00487:Fatty acid desaturase}	0
i1_LQ_ABWTN_c36027/f1p3/1814	3.73	13.37	11.74	9.61333	0.58	0.36	0	0.313333	0	0	1.54	0.513333	0	0.2	0	0.0666667	1.02585	0.118375	0.179935	0.0280287	0.1754	0.155772	-0.75597	-0.807511	{XP_003536081.1; PREDICTED: mitochondrial Rho GTPase 1 [Glycine max]}	{sp|Q8RXF8|MIRO1_ARATH; Mitochondrial Rho GTPase 1 OS=Arabidopsis thaliana GN=MIRO1 PE=1 SV=1}	{var:108345740; K07870 RHOT1, ARHT1 Ras homolog gene family, member T1 3.6.5.- ko04214; Cellular Processes; Cell growth and death; Apoptosis - fly}	{At5g27540; KOG1707 Predicted Ras related/Rac-GTP binding protein V Defense mechanisms ;}	{GO:0005525; GTP binding; molecular_function GO:0007264; small GTPase mediated signal transduction; biological_process GO:0005509; calcium ion binding; molecular_function GO:0005524; ATP binding; molecular_function}	{XM_003556457.3; PREDICTED: Glycine max mitochondrial Rho GTPase 1-like (LOC100781897), mRNA}	{PF13499:EF-hand domain pair PF00071:Ras family PF00025:ADP-ribosylation factor family PF00036:EF hand PF13202:EF hand PF08477:Ras of Complex, Roc, domain of DAPkinase PF01926:50S ribosome-binding GTPase PF01637:ATPase domain predominantly from Archaea PF13405:EF-hand domain}	0
i1_LQ_ABWTN_c36579/f1p1/1715	1.54	0.62	1.71	1.29	0.15	0	0.47	0.206667	0	0.81	0.05	0.286667	0.14	0	0	0.0466667	0.359835	0.0815873	0.109466	0.0198084	0.304211	0.180955	-0.516825	-0.74243	{XP_014625168.1; PREDICTED: nucleobase-ascorbate transporter 6 isoform X2 [Glycine max]}	{sp|Q27GI3|NAT6_ARATH; Nucleobase-ascorbate transporter 6 OS=Arabidopsis thaliana GN=NAT6 PE=2 SV=2}	{gmx:100804903; - - - - -}	{At5g62890; KOG1292 Xanthine/uracil transporters F Nucleotide transport and metabolism ;}	{GO:0016020; membrane; cellular_component GO:0006810; transport; biological_process GO:0055085; transmembrane transport; biological_process GO:0005215; NA}	{XM_014769682.1; PREDICTED: Glycine max nucleobase-ascorbate transporter 6 (LOC100791553), transcript variant X6, mRNA}	{PF00860:Permease family}	0
i1_LQ_ABWTN_c40589/f1p0/1274	6.29	0.21	0.12	2.20667	0.05	0	0.13	0.06	0.22	0.58	0.07	0.29	0.08	0.05	0.07	0.0666667	0.506054	0.0253059	0.11059	0.0280287	0.218533	0.253448	-0.660482	-0.596111	{KYP44305.1; Xyloglucan endotransglucosylase/hydrolase protein 9 [Cajanus cajan]}	{sp|Q8LDW9|XTH9_ARATH; Xyloglucan endotransglucosylase/hydrolase protein 9 OS=Arabidopsis thaliana GN=XTH9 PE=2 SV=2}	{gmx:100801567; K08235 E2.4.1.207 xyloglucan:xyloglucosyl transferase 2.4.1.207 -}	{NA}	{GO:0004553; hydrolase activity, hydrolyzing O-glycosyl compounds; molecular_function GO:0005975; carbohydrate metabolic process; biological_process}	{XM_003543324.3; PREDICTED: Glycine max xyloglucan endotransglucosylase/hydrolase protein 9 (LOC100801567), mRNA}	{PF00722:Glycosyl hydrolases family 16}	0
i1_LQ_ABWTN_c5758/f1p2/1657	1.44	0	0	0.48	0.61	0.29	0.87	0.59	0	0	0.26	0.0866667	0.05	0	0	0.0166667	0.170262	0.201397	0.0360963	0.00717858	0.212005	0.198873	-0.673654	-0.701424	{XP_004504035.1; PREDICTED: transcription factor TGA4-like [Cicer arietinum]}	{sp|Q39237|TGA1_ARATH; Transcription factor TGA1 OS=Arabidopsis thaliana GN=TGA1 PE=1 SV=2}	{vra:106756380; K14431 TGA transcription factor TGA - ko04075; Environmental Information Processing; Signal transduction; Plant hormone signal transduction}	{NA}	{GO:0043565; sequence-specific DNA binding; molecular_function GO:0006351; transcription, DNA-dependent; biological_process}	{XM_006585238.2; PREDICTED: Glycine max transcription factor TGA1-like (LOC100780003), transcript variant X8, mRNA}	{PF14144:Seed dormancy control}	0
i1_LQ_ABWTN_c67746/f1p4/1013	4.08	7.06	3.27	4.80333	0.7	1.85	0.54	1.03	1.03	0	0.14	0.39	0.06	0.15	0	0.07	0.763678	0.307496	0.143015	0.0293838	0.187271	0.20546	-0.727529	-0.687273	{NP_001235187.1; late elongated hypocotyl and circadian clock associated-1-like protein 1 [Glycine max]}	{sp|Q6R0H1|LHY_ARATH; Protein LHY OS=Arabidopsis thaliana GN=LHY PE=1 SV=2}	{adu:107473103; K12133 LHY MYB-related transcription factor LHY - ko04712; Organismal Systems; Environmental adaptation; Circadian rhythm - plant}	{At1g01060; KOG0724 Zuotin and related molecular chaperones (DnaJ superfamily), contains DNA-binding domains O Posttranslational modification, protein turnover, chaperones ;}	{NA}	{XM_006576210.2; PREDICTED: Glycine max MYB transcription factor MYB114 (MYB114), transcript variant X1, mRNA}	{NA}	0
i2_HQ_ABWTN_c17365/f3p0/2807	0	0.28	7.64	2.64	0.53	0	0	0.176667	0.7	0.34	0	0.346667	0	0	0.14	0.0466667	0.561101	0.0706535	0.12926	0.0198084	0.230369	0.153244	-0.637577	-0.814615	{KYP70535.1; putative glycosyltransferase At1g55740 family [Cajanus cajan]}	{sp|Q94A08|RFS2_ARATH; Probable galactinol--sucrose galactosyltransferase 2 OS=Arabidopsis thaliana GN=RFS2 PE=2 SV=2}	{vra:106757929; K06617 E2.4.1.82 raffinose synthase 2.4.1.82 ko00052; Metabolism; Carbohydrate metabolism; Galactose metabolism}	{NA}	{NA}	{XM_007162172.1; Phaseolus vulgaris hypothetical protein (PHAVU_001G135200g) mRNA, complete cds}	{NA}	0
i2_LQ_ABWTN_c13736/f1p1/2424	1.45	0.19	5.28	2.30667	0.12	0.7	1.98	0.933333	0.08	0.65	0.19	0.306667	0.08	0.11	0	0.0633333	0.51939	0.286307	0.116165	0.0266694	0.223656	0.229583	-0.650419	-0.639061	{XP_003614968.1; high affinity sulfate transporter [Medicago truncatula]}	{sp|Q9FEP7|SUT13_ARATH; Sulfate transporter 1.3 OS=Arabidopsis thaliana GN=SULTR1;3 PE=2 SV=1}	{cam:101498007; K17470 SULTR1 sulfate transporter 1, high-affinity - -}	{At1g78000; KOG0236 Sulfate/bicarbonate/oxalate exchanger SAT-1 and related transporters (SLC26 family) P Inorganic ion transport and metabolism ;}	{GO:0042981; regulation of apoptosis; biological_process GO:0015116; sulfate transmembrane transporter activity; molecular_function GO:0008272; sulfate transport; biological_process GO:0016021; integral to membrane; cellular_component}	{XM_014765356.1; PREDICTED: Glycine max sulfate transporter 1.3-like (LOC100797668), transcript variant X3, mRNA}	{PF00452:Apoptosis regulator proteins, Bcl-2 family PF00916:Sulfate permease family}	0
i2_LQ_ABWTN_c18118/f1p0/2832	0.43	0.4	0	0.276667	0	0.21	0.06	0.09	0	0	0.2	0.0666667	0	0	0.06	0.02	0.106078	0.0374265	0.0280287	0.00860017	0.264229	0.306834	-0.57802	-0.513096	{XP_003607620.2; disease resistance protein (TIR-NBS-LRR class), putative [Medicago truncatula]}	{sp|Q9SZ67|WRK19_ARATH; Probable WRKY transcription factor 19 OS=Arabidopsis thaliana GN=WRKY19 PE=2 SV=1}	{pvu:PHAVU_011G184700g; K01164 POP1 ribonuclease P/MRP protein subunit POP1 3.1.26.5 ko03013; Genetic Information Processing; Translation; RNA transport | ko03008; Genetic Information Processing; Translation; Ribosome biogenesis in eukaryotes}	{NA}	{GO:0005515; protein binding; molecular_function}	{XM_014769197.1; PREDICTED: Glycine max uncharacterized LOC100798058 (LOC100798058), transcript variant X2, mRNA}	{PF13855:Leucine rich repeat PF00560:Leucine Rich Repeat PF13516:Leucine Rich repeat}	0
i2_LQ_ABWTN_c18907/f1p1/2656	1.13	0.45	0	0.526667	0.22	1.05	0.31	0.526667	0	0.37	0	0.123333	0	0.03	0.07	0.0333333	0.183744	0.183744	0.0505086	0.0142404	0.274886	0.281941	-0.560848	-0.549842	{NP_001304411.1; peroxisomal membrane protein PEX14-like [Glycine max]}	{sp|Q9FXT6|PEX14_ARATH; Peroxisomal membrane protein PEX14 OS=Arabidopsis thaliana GN=PEX14 PE=1 SV=2}	{lang:109362620; K13343 PEX14 peroxin-14 - ko04146; Cellular Processes; Transport and catabolism; Peroxisome; lang:109362620; - - - - -}	{At5g62810_2; KOG2629 Peroxisomal membrane anchor protein (peroxin) MOU Cell wall/membrane/envelope biogenesis ; Posttranslational modification, protein turnover, chaperones ; Intracellular trafficking, secretion, and vesicular transport ;}	{NA}	{NM_001317482.1; Glycine max peroxisomal membrane protein PEX14-like (LOC100807229), mRNA}	{NA}	0
i2_LQ_ABWTN_c34623/f1p5/2522	0.67	0.22	0.39	0.426667	0.84	0.29	0	0.376667	0	0	0.29	0.0966667	0.06	0	0	0.02	0.154323	0.138829	0.0400746	0.00860017	0.259681	0.214604	-0.58556	-0.668363	{KHN07201.1; F-box/kelch-repeat protein [Glycine soja]}	{sp|Q3EB08|FBK69_ARATH; F-box/kelch-repeat protein At3g24760 OS=Arabidopsis thaliana GN=At3g24760 PE=2 SV=1}	{pvu:PHAVU_008G123400g; - - - - -}	{NA}	{GO:0005515; protein binding; molecular_function}	{AK338446.1; Lotus japonicus cDNA, clone: LjFL2-022-BB11, HTC}	{PF12937:F-box-like PF07646:Kelch motif PF00646:F-box domain PF01344:Kelch motif}	0
i2_LQ_ABWTN_c34634/f1p0/2918	0.39	0.13	0.56	0.36	0.16	0.36	0.46	0.326667	0	0.02	0.15	0.0566667	0	0.02	0	0.00666667	0.133539	0.122762	0.023938	0.00288569	0.179259	0.120548	-0.74652	-0.918839	{XP_006583890.1; PREDICTED: E3 ubiquitin-protein ligase MBR2 isoform X1 [Glycine max]}	{sp|O49500|MBR2_ARATH; E3 ubiquitin-protein ligase MBR2 OS=Arabidopsis thaliana GN=MBR2 PE=1 SV=1}	{gmx:100820322; - - - - -}	{At4g34040; KOG0800 FOG: Predicted E3 ubiquitin ligase O Posttranslational modification, protein turnover, chaperones ;}	{NA}	{XM_006574831.2; PREDICTED: Glycine max E3 ubiquitin-protein ligase MBR2-like (LOC100820322), transcript variant X5, mRNA}	{NA}	0
i2_LQ_ABWTN_c42322/f1p0/2169	62.39	29.75	0.4	30.8467	0.17	0.17	0	0.113333	0.04	4.61	0.53	1.72667	0	0.01	0.58	0.196667	1.50306	0.0466252	0.435632	0.0779732	0.289829	0.178989	-0.537858	-0.747174	{XP_019452518.1; PREDICTED: extensin-2-like isoform X1 [Lupinus angustifolius]}	{NA}	{cam:101500219; - - - - -}	{NA}	{NA}	{XM_016318484.1; PREDICTED: Arachis ipaensis extensin-2-like (LOC107616532), mRNA}	{NA}	0
i2_LQ_ABWTN_c42691/f1p0/2289	6	0	0	2	0.85	4.59	1.65	2.36333	0	0.01	0.53	0.18	0	0.05	0	0.0166667	0.477121	0.52677	0.071882	0.00717858	0.150658	0.0998662	-0.822009	-1.00058	{XP_004490663.1; PREDICTED: sorting nexin 2B-like isoform X2 [Cicer arietinum]}	{sp|B9DFS6|SNX2B_ARATH; Sorting nexin 2B OS=Arabidopsis thaliana GN=SNX2B PE=1 SV=1}	{cam:101499005; - - - - -}	{At5g07120; KOG2273 Membrane coat complex Retromer, subunit VPS5/SNX1, Sorting nexins, and related PX domain-containing proteins U Intracellular trafficking, secretion, and vesicular transport ;}	{GO:0019904; protein domain specific binding; molecular_function GO:0035091; phosphatidylinositol binding; molecular_function}	{XM_004490605.2; PREDICTED: Cicer arietinum sorting nexin 2B-like (LOC101499005), transcript variant X1, mRNA}	{PF06456:Arfaptin-like domain PF00787:PX domain}	0
i2_LQ_ABWTN_c51246/f1p1/2110	5.48	0.58	0.24	2.1	0.1	0.39	0.14	0.21	0.63	0.02	0.62	0.423333	0	0.3	0	0.1	0.491362	0.0827854	0.153307	0.0413927	0.312004	0.269999	-0.50584	-0.568637	{XP_015945350.1; PREDICTED: caffeic acid 3-O-methyltransferase-like [Arachis duranensis]}	{sp|Q9XGW0|COMT1_OCIBA; Caffeic acid 3-O-methyltransferase 1 OS=Ocimum basilicum GN=COMT1 PE=2 SV=1}	{lang:109337621; - - - - -; lang:109337621; - - - - -}	{At3g53140; KOG3178 Hydroxyindole-O-methyltransferase and related SAM-dependent methyltransferases R General function prediction only ;}	{GO:0006480; N-terminal protein amino acid methylation; biological_process GO:0008171; O-methyltransferase activity; molecular_function GO:0008152; NA GO:0008168; methyltransferase activity; molecular_function}	{XM_012716472.1; PREDICTED: Cicer arietinum flavone 3'-O-methyltransferase 1-like (LOC101511139), transcript variant X2, mRNA}	{PF00891:O-methyltransferase PF08241:Methyltransferase domain PF06859:Bicoid-interacting protein 3 (Bin3) PF05891:AdoMet dependent proline di-methyltransferase}	0
i2_LQ_ABWTN_c5924/f1p0/2144	0.42	0.24	0.63	0.43	0	0.06	0.17	0.0766667	0	0.15	0.07	0.0733333	0	0	0.02	0.00666667	0.155336	0.0320813	0.0307346	0.00288569	0.197859	0.0938905	-0.703644	-1.02738	{KRH71156.1; hypothetical protein GLYMA_02G133600 [Glycine max]}	{NA}	{adu:107473674; - - - - -}	{At2g15690_1; KOG2521 Uncharacterized conserved protein S Function unknown ;}	{GO:0008236; serine-type peptidase activity; molecular_function GO:0006508; proteolysis; biological_process}	{XM_003529343.3; PREDICTED: Glycine max uncharacterized LOC100817749 (LOC100817749), mRNA}	{PF00326:Prolyl oligopeptidase family}	0
i2_LQ_ABWTN_c8031/f1p0/2076	0.14	47.02	0.05	15.7367	30.5	0.23	1.23	10.6533	0	2.52	0.04	0.853333	0.04	0	0.05	0.03	1.22367	1.06645	0.267954	0.0128372	0.218976	0.0479084	-0.659604	-1.31959	{XP_006583342.1; PREDICTED: uncharacterized protein LOC100797322 [Glycine max]}	{sp|P60838|DRL1_ARATH; Probable disease resistance protein At1g12280 OS=Arabidopsis thaliana GN=At1g12280 PE=3 SV=1}	{pvu:PHAVU_010G091900g; - - - - -}	{At1g12280; KOG4658 Apoptotic ATPase T Signal transduction mechanisms ;}	{NA}	{NA}	{NA}	0
i3_HQ_ABWTN_c1901/f2p1/3199	4.03	1.61	2.36	2.66667	2.78	4.04	2.19	3.00333	0	1.37	0	0.456667	0	0	0.18	0.06	0.564271	0.602422	0.16336	0.0253059	0.289506	0.154908	-0.538342	-0.809925	{XP_004494878.1; PREDICTED: protein LHY isoform X1 [Cicer arietinum]}	{sp|Q6R0H1|LHY_ARATH; Protein LHY OS=Arabidopsis thaliana GN=LHY PE=1 SV=2}	{mtr:MTR_7g118330; K12133 LHY MYB-related transcription factor LHY - ko04712; Organismal Systems; Environmental adaptation; Circadian rhythm - plant}	{At1g01060; KOG0724 Zuotin and related molecular chaperones (DnaJ superfamily), contains DNA-binding domains O Posttranslational modification, protein turnover, chaperones ;}	{NA}	{XM_004494826.2; PREDICTED: Cicer arietinum protein LHY (LOC101500635), transcript variant X6, mRNA}	{NA}	0
i3_LQ_ABWTN_c6204/f1p0/3772	0.44	0	0.07	0.17	0	0	0.01	0.00333333	0.07	0.04	0	0.0366667	0	0	0.01	0.00333333	0.0681859	0.00144524	0.0156391	0.00144524	0.22936	0.0924118	-0.639482	-1.03427	{KHN40539.1; Putative LRR receptor-like serine/threonine-protein kinase [Glycine soja]}	{sp|Q8VZG8|MIK2_ARATH; MDIS1-interacting receptor like kinase 2 OS=Arabidopsis thaliana GN=MIK2 PE=1 SV=3}	{pvu:PHAVU_008G047800g; - - - - -}	{NA}	{GO:0005515; protein binding; molecular_function GO:0001772; immunological synapse; cellular_component GO:0016021; integral to membrane; cellular_component GO:0005524; ATP binding; molecular_function GO:0004672; protein kinase activity; molecular_function GO:0097197; NA GO:0006468; protein phosphorylation; biological_process}	{XM_006601713.2; PREDICTED: Glycine max uncharacterized LOC100527193 (LOC100527193), transcript variant X1, mRNA}	{PF07714:Protein tyrosine kinase PF00560:Leucine Rich Repeat PF00069:Protein kinase domain PF15050:SCIMP protein PF13855:Leucine rich repeat}	0
i4_LQ_ABWTN_c12349/f1p0/4957	0.04	0.02	0.08	0.0466667	0	0	0	0	0	0	0.04	0.0133333	0	0	0.01	0.00333333	0.0198084	0	0.00575233	0.00144524	0.290399	0.251244	-0.537006	-0.599903	{KYP62388.1; Retrovirus-related Pol polyprotein from transposon TNT 1-94 [Cajanus cajan]}	{sp|P04146|COPIA_DROME; Copia protein OS=Drosophila melanogaster GN=GIP PE=1 SV=3}	{cit:107176296; - - - - -}	{At2g16000; KOG0017 FOG: Transposon-encoded proteins with TYA, reverse transcriptase, integrase domains in various combinations R General function prediction only ;}	{NA}	{AM435902.2; Vitis vinifera contig VV78X182760.9, whole genome shotgun sequence}	{NA}	0
i4_LQ_ABWTN_c2320/f1p0/4471	0.98	0.45	0	0.476667	0.51	0.48	0	0.33	0	0.3	0.05	0.116667	0.01	0.01	0.02	0.0133333	0.169282	0.123852	0.0479236	0.00575233	0.283098	0.120031	-0.548063	-0.920705	{KYP54446.1; Putative disease resistance RPP13-like protein 1 [Cajanus cajan]}	{sp|Q9LRR4|R13L1_ARATH; Putative disease resistance RPP13-like protein 1 OS=Arabidopsis thaliana GN=RPPL1 PE=3 SV=1}	{gmx:100775612; - - - - -}	{At3g14470; KOG4658 Apoptotic ATPase T Signal transduction mechanisms ;}	{GO:0005515; protein binding; molecular_function}	{XM_016329182.1; PREDICTED: Arachis ipaensis putative disease resistance protein At3g14460 (LOC107626322), mRNA}	{PF13855:Leucine rich repeat PF00560:Leucine Rich Repeat}	0
i4_LQ_ABWTN_c7710/f1p2/4934	0.19	0.04	0.03	0.0866667	0.01	0.01	0	0.00666667	0	0.04	0.01	0.0166667	0	0.01	0	0.00333333	0.0360963	0.00288569	0.00717858	0.00144524	0.198873	0.201327	-0.701424	-0.696099	{XP_003607620.2; disease resistance protein (TIR-NBS-LRR class), putative [Medicago truncatula]}	{sp|Q40392|TMVRN_NICGU; TMV resistance protein N OS=Nicotiana glutinosa GN=N PE=1 SV=1}	{mtr:MTR_0428s0030; - - - - -}	{NA}	{GO:0043531; ADP binding; molecular_function GO:0005515; protein binding; molecular_function}	{KP744016.1; Caragana korshinskii disease resistance protein mRNA, complete cds}	{PF00931:NB-ARC domain PF13855:Leucine rich repeat PF13516:Leucine Rich repeat PF00560:Leucine Rich Repeat}	0
i5_HQ_ABWTN_c1593/f2p0/5516	7.29	1.04	0	2.77667	1.52	0	0.09	0.536667	0	1.5	0	0.5	0.19	0	0	0.0633333	0.577109	0.18658	0.176091	0.0266694	0.305127	0.151452	-0.51552	-0.819724	{XP_017414407.1; PREDICTED: protein TIME FOR COFFEE isoform X2 [Vigna angularis]}	{sp|Q94KE2|TIC_ARATH; Protein TIME FOR COFFEE OS=Arabidopsis thaliana GN=TIC PE=1 SV=2}	{cam:101496754; - - - - -}	{NA}	{NA}	{XR_001143670.1; PREDICTED: Cicer arietinum protein TIME FOR COFFEE (LOC101496754), transcript variant X4, misc_RNA}	{NA}	0
i5_LQ_ABWTN_c10029/f1p1/5880	0.08	0.19	0.05	0.106667	0	0.02	0.88	0.3	0.03	0.02	0.02	0.0233333	0	0	0.01	0.00333333	0.0440168	0.113943	0.0100171	0.00144524	0.227575	0.144277	-0.642876	-0.840803	{XP_004499008.1; PREDICTED: QWRF motif-containing protein 2 [Cicer arietinum]}	{sp|Q94AI1|QWRF2_ARATH; QWRF motif-containing protein 2 OS=Arabidopsis thaliana GN=QWRF2 PE=2 SV=1}	{lang:109338959; - - - - -; lang:109338959; - - - - -}	{NA}	{NA}	{XM_004498951.2; PREDICTED: Cicer arietinum QWRF motif-containing protein 2 (LOC101489089), mRNA}	{NA}	0
i5_LQ_ABWTN_c11632/f1p0/5138	0.22	0.07	0.01	0.1	0.06	0	0.02	0.0266667	0	0.01	0.05	0.02	0	0	0.01	0.00333333	0.0413927	0.0114295	0.00860017	0.00144524	0.20777	0.168048	-0.682416	-0.774567	{XP_004507276.2; PREDICTED: uncharacterized protein LOC101504728 [Cicer arietinum]}	{NA}	{var:108345455; - - - - -}	{At5g15680; KOG1825 Fry-like conserved proteins R General function prediction only ;}	{NA}	{XM_004507219.2; PREDICTED: Cicer arietinum uncharacterized LOC101504728 (LOC101504728), mRNA}	{NA}	0
i5_LQ_ABWTN_c12559/f1p0/5589	0.94	0.03	0	0.323333	0	0	0.04	0.0133333	0.18	0	0.06	0.08	0	0	0.07	0.0233333	0.121669	0.00575233	0.0334238	0.0100171	0.27471	0.299701	-0.561126	-0.523312	{XP_003533671.1; PREDICTED: regulatory-associated protein of TOR 1-like [Glycine max]}	{sp|Q93YQ1|RTOR1_ARATH; Regulatory-associated protein of TOR 1 OS=Arabidopsis thaliana GN=RAPTOR1 PE=1 SV=1}	{pvu:PHAVU_008G087800g; K07204 RAPTOR regulatory associated protein of mTOR - ko04151; Environmental Information Processing; Signal transduction; PI3K-Akt signaling pathway | ko04152; Environmental Information Processing; Signal transduction; AMPK signaling pathway | ko04150; Environmental Information Processing; Signal transduction; mTOR signaling pathway | ko04140; Cellular Processes; Transport…	{At3g08850; KOG1517 Guanine nucleotide binding protein MIP1 D Cell cycle control, cell division, chromosome partitioning ;}	{GO:0005515; protein binding; molecular_function}	{XM_003533623.3; PREDICTED: Glycine max regulatory-associated protein of TOR 1-like (LOC100777178), mRNA}	{PF02985:HEAT repeat}	0
i5_LQ_ABWTN_c23052/f1p0/5455	2.85	1.34	0	1.39667	0.46	0.06	0.32	0.28	0	0.45	0.22	0.223333	0.07	0.02	0.02	0.0366667	0.379608	0.10721	0.0875448	0.0156391	0.230619	0.178641	-0.637105	-0.748018	{XP_004496747.1; PREDICTED: protein TIME FOR COFFEE [Cicer arietinum]}	{sp|Q94KE2|TIC_ARATH; Protein TIME FOR COFFEE OS=Arabidopsis thaliana GN=TIC PE=1 SV=2}	{cam:101496754; - - - - -}	{NA}	{NA}	{XR_001143671.1; PREDICTED: Cicer arietinum protein TIME FOR COFFEE (LOC101496754), transcript variant X5, misc_RNA}	{NA}	0
i5_LQ_ABWTN_c23600/f1p0/5137	1.4	0.73	1.28	1.13667	0.44	0.3	0.52	0.42	0	0	0.52	0.173333	0	0.03	0	0.01	0.329737	0.152288	0.0694214	0.00432137	0.210536	0.0622484	-0.676674	-1.20587	{KHN40202.1; Cullin-associated NEDD8-dissociated protein 1 [Glycine soja]}	{sp|Q8L5Y6|CAND1_ARATH; Cullin-associated NEDD8-dissociated protein 1 OS=Arabidopsis thaliana GN=CAND1 PE=1 SV=1}	{var:108344404; K17263 CAND1 cullin-associated NEDD8-dissociated protein 1 - -}	{At2g02560; KOG1824 TATA-binding protein-interacting protein R General function prediction only ;}	{GO:0005515; protein binding; molecular_function}	{XM_006584070.2; PREDICTED: Glycine max cullin-associated NEDD8-dissociated protein 1-like (LOC100806720), mRNA}	{PF00514:Armadillo/beta-catenin-like repeat PF02985:HEAT repeat}	0
i5_LQ_ABWTN_c2572/f1p0/5293	1.38	0.22	2.18	1.26	0.64	0.41	0.49	0.513333	0.09	0.56	0.21	0.286667	0.08	0.11	0.02	0.07	0.354108	0.179935	0.109466	0.0293838	0.309131	0.268428	-0.509857	-0.571172	{KYP53033.1; Phosphoenolpyruvate carboxylase 4 [Cajanus cajan]}	{sp|Q8GVE8|CAPP4_ARATH; Phosphoenolpyruvate carboxylase 4 OS=Arabidopsis thaliana GN=PPC4 PE=2 SV=1}	{lja:Lj0g3v0082729.1; K01595 ppc phosphoenolpyruvate carboxylase 4.1.1.31 ko01200; Metabolism; Global and overview maps; Carbon metabolism | ko00620; Metabolism; Carbohydrate metabolism; Pyruvate metabolism | ko00710; Metabolism; Energy metabolism; Carbon fixation in photosynthetic organisms | ko00720; Metabolism; Energy metabolism; Carbon fixation pathways in prokaryotes | ko00680; Metabolism; E…	{NA}	{GO:0015977; carbon fixation; biological_process GO:0008964; phosphoenolpyruvate carboxylase activity; molecular_function GO:0006099; tricarboxylic acid cycle; biological_process}	{NM_001250449.1; Glycine max phosphoenolpyruvate carboxylase (PEPC17), mRNA}	{PF00311:Phosphoenolpyruvate carboxylase}	0
i5_LQ_ABWTN_c25774/f1p0/5032	0.3	1.03	0	0.443333	0.47	0	0.55	0.34	0.26	0	0	0.0866667	0.05	0	0	0.0166667	0.159367	0.127105	0.0360963	0.00717858	0.226499	0.198873	-0.644934	-0.701424	{XP_006592480.1; PREDICTED: TMV resistance protein N-like [Glycine max]}	{sp|Q40392|TMVRN_NICGU; TMV resistance protein N OS=Nicotiana glutinosa GN=N PE=1 SV=1}	{lja:Lj0g3v0168919.2; - - - - -}	{NA}	{GO:0006777; Mo-molybdopterin cofactor biosynthetic process; biological_process GO:0005524; ATP binding; molecular_function GO:0008152; NA GO:0005515; protein binding; molecular_function GO:0016301; kinase activity; molecular_function GO:0007165; signal transduction; biological_process GO:0016887; ATPase activity; molecular_function GO:0005525; GTP binding; molecular_function GO:0003724; RNA heli…	{KP744016.1; Caragana korshinskii disease resistance protein mRNA, complete cds}	{PF00004:ATPase family associated with various cellular activities (AAA) PF03193:Protein of unknown function, DUF258 PF00005:ABC transporter PF01637:ATPase domain predominantly from Archaea PF00931:NB-ARC domain PF03205:Molybdopterin guanine dinucleotide synthesis protein B PF00485:Phosphoribulokinase / Uridine kinase family PF00910:RNA helicase PF01695:IstB-like ATP binding protein PF01582:TIR d…	0
i5_LQ_ABWTN_c7325/f1p1/5318	0	0.92	2.49	1.13667	0.09	0.88	0.11	0.36	0	0.25	0	0.0833333	0	0	0.03	0.01	0.329737	0.133539	0.0347621	0.00432137	0.105424	0.124313	-0.977061	-0.905484	{GAU26309.1; hypothetical protein TSUD_56070 [Trifolium subterraneum]}	{sp|P10978|POLX_TOBAC; Retrovirus-related Pol polyprotein from transposon TNT 1-94 OS=Nicotiana tabacum PE=2 SV=1}	{pxb:103947158; - - - - -}	{At3g29775; KOG0017 FOG: Transposon-encoded proteins with TYA, reverse transcriptase, integrase domains in various combinations R General function prediction only ;}	{GO:0016020; membrane; cellular_component GO:0033179; proton-transporting V-type ATPase, V0 domain; cellular_component GO:0015991; ATP hydrolysis coupled proton transport; biological_process GO:0048870; cell motility; biological_process GO:0015078; hydrogen ion transmembrane transporter activity; molecular_function GO:0048193; Golgi vesicle transport; biological_process GO:0010508; positive regul…	{AC161749.3; Medicago truncatula chromosome 7 clone mth2-182g1, complete sequence}	{PF01496:V-type ATPase 116kDa subunit family PF10186:Vacuolar sorting 38 and autophagy-related subunit 14 PF09177:Syntaxin 6, N-terminal PF13851:Growth-arrest specific micro-tubule binding PF04111:Autophagy protein Apg6}	0
i6_LQ_ABWTN_c1692/f1p0/6191	1.73	2.72	0	1.48333	0	1.21	0.26	0.49	0	0.81	0.01	0.273333	0	0	0.02	0.00666667	0.395035	0.173186	0.104942	0.00288569	0.265653	0.0274979	-0.575686	-1.5607	{XP_003597591.2; disease resistance protein (TIR-NBS-LRR class), putative [Medicago truncatula]}	{sp|Q40392|TMVRN_NICGU; TMV resistance protein N OS=Nicotiana glutinosa GN=N PE=1 SV=1}	{pvu:PHAVU_011G195800g; - - - - -}	{NA}	{GO:0043531; ADP binding; molecular_function GO:0007165; signal transduction; biological_process GO:0005515; protein binding; molecular_function}	{XM_006597131.2; PREDICTED: Glycine max TMV resistance protein N-like (LOC100799103), transcript variant X2, mRNA}	{PF00931:NB-ARC domain PF01582:TIR domain PF13676:TIR domain}	0
i6_LQ_ABWTN_c2251/f1p0/6621	0	0.02	1.22	0.413333	0	0	0	0	0.12	0	0.03	0.05	0	0	0.01	0.00333333	0.150245	0	0.0211893	0.00144524	0.141032	0.0682062	-0.850682	-1.16618	{XP_012568040.1; PREDICTED: nuclear pore complex protein GP210 [Cicer arietinum]}	{sp|F4KHD8|GP210_ARATH; Nuclear pore complex protein GP210 OS=Arabidopsis thaliana GN=GB210 PE=1 SV=1}	{cam:101513429; K14314 NUP210, GP210 nuclear pore complex protein Nup210 - ko03013; Genetic Information Processing; Translation; RNA transport}	{At5g40480; KOG1833 Nuclear pore complex, gp210 component YU Nuclear structure ; Intracellular trafficking, secretion, and vesicular transport ;}	{NA}	{XM_006579723.2; PREDICTED: Glycine max nuclear pore complex protein GP210 (LOC100778001), mRNA}	{NA}	0
i6_LQ_ABWTN_c2972/f1p0/6407	1.22	0.36	0	0.526667	0.08	0.75	0.1	0.31	0.31	0.01	0	0.106667	0.03	0	0	0.01	0.183744	0.117271	0.0440168	0.00432137	0.239555	0.0981755	-0.620595	-1.008	{KHN01612.1; Eukaryotic translation initiation factor 4G [Glycine soja]}	{sp|Q76E23|IF4G_ARATH; Eukaryotic translation initiation factor 4G OS=Arabidopsis thaliana GN=EIF4G PE=1 SV=2}	{gmx:100819084; K03260 EIF4G translation initiation factor 4G - ko03013; Genetic Information Processing; Translation; RNA transport | ko05416; Human Diseases; Cardiovascular diseases; Viral myocarditis}	{At3g60240_1; KOG0401 Translation initiation factor 4F, ribosome/mRNA-bridging subunit (eIF-4G) J Translation, ribosomal structure and biogenesis ;}	{GO:0003723; RNA binding; molecular_function GO:0005515; protein binding; molecular_function}	{XM_019607920.1; PREDICTED: Lupinus angustifolius eukaryotic translation initiation factor 4G-like (LOC109362255), transcript variant X1, mRNA}	{PF02854:MIF4G domain}	0
i6_LQ_ABWTN_c3452/f1p0/6555	0	0.15	0	0.05	0	0.15	0	0.05	0.01	0.01	0.02	0.0133333	0.01	0	0	0.00333333	0.0211893	0.0211893	0.00575233	0.00144524	0.271473	0.251244	-0.566273	-0.599903	{XP_003538429.1; PREDICTED: ultraviolet-B receptor UVR8-like isoform X1 [Glycine max]}	{sp|P0CT42|TF27_SCHPO; Transposon Tf2-7 polyprotein OS=Schizosaccharomyces pombe (strain 972 / ATCC 24843) GN=Tf2-7 PE=3 SV=1}	{aip:107631299; - - - - -}	{At3g55580; KOG1426 FOG: RCC1 domain S Function unknown ;}	{GO:0005737; cytoplasm; cellular_component GO:0042325; regulation of phosphorylation; biological_process}	{XM_014764224.1; PREDICTED: Glycine max ultraviolet-B receptor UVR8-like (LOC100778841), transcript variant X3, mRNA}	{PF05361:PKC-activated protein phosphatase-1 inhibitor}	0
i6_LQ_ABWTN_c3608/f1p1/6064	2.14	1.35	0.2	1.23	1.84	3.2	0.11	1.71667	0	0.83	0	0.276667	0	0	0.04	0.0133333	0.348305	0.434036	0.106078	0.00575233	0.304554	0.0542276	-0.516336	-1.26578	{KYP72301.1; PERQ amino acid-rich with GYF domain-containing protein 2 [Cajanus cajan]}	{sp|Q6Y7W8|PERQ2_MOUSE; PERQ amino acid-rich with GYF domain-containing protein 2 OS=Mus musculus GN=Gigyf2 PE=1 SV=2}	{var:108318737; - - - - -}	{At5g42950; KOG1862 GYF domain containing proteins R General function prediction only ;}	{GO:0005515; protein binding; molecular_function}	{XM_006601251.2; PREDICTED: Glycine max uncharacterized LOC100813188 (LOC100813188), transcript variant X1, mRNA}	{PF02213:GYF domain}	0
i6_LQ_ABWTN_c4770/f1p2/6358	0.03	0.01	1.05	0.363333	0.48	0	1	0.493333	0.13	0	0.03	0.0533333	0.01	0	0	0.00333333	0.134602	0.174157	0.0225658	0.00144524	0.167648	0.0640456	-0.7756	-1.19351	{GAU18655.1; hypothetical protein TSUD_124880 [Trifolium subterraneum]}	{sp|Q9T048|DRL27_ARATH; Disease resistance protein At4g27190 OS=Arabidopsis thaliana GN=At4g27190 PE=2 SV=1}	{mtr:MTR_0067s0070; - - - - -}	{At4g27190; KOG4658 Apoptotic ATPase T Signal transduction mechanisms ;}	{GO:0000723; telomere maintenance; biological_process GO:0043531; ADP binding; molecular_function GO:0003678; DNA helicase activity; molecular_function GO:0006281; DNA repair; biological_process GO:0005515; protein binding; molecular_function GO:0005524; ATP binding; molecular_function}	{XM_012715618.1; PREDICTED: Cicer arietinum uncharacterized LOC101504500 (LOC101504500), transcript variant X8, mRNA}	{PF00931:NB-ARC domain PF13855:Leucine rich repeat PF01637:ATPase domain predominantly from Archaea PF02562:PhoH-like protein PF05970:PIF1-like helicase PF00004:ATPase family associated with various cellular activities (AAA)}	0
i8_LQ_ABWTN_c163/f1p1/8155	0	0.11	0.34	0.15	0.63	0.07	0	0.233333	0	0	0.1	0.0333333	0	0.02	0	0.00666667	0.0606978	0.0910805	0.0142404	0.00288569	0.234612	0.20264	-0.62965	-0.693274	{XP_014625015.1; PREDICTED: chromatin structure-remodeling complex protein SYD-like isoform X2 [Glycine max]}	{sp|F4IHS2|SYD_ARATH; Chromatin structure-remodeling complex protein SYD OS=Arabidopsis thaliana GN=SYD PE=1 SV=1}	{var:108332995; - - - - -}	{At2g28290; KOG0386 Chromatin remodeling complex SWI/SNF, component SWI2 and related ATPases (DNA/RNA helicase superfamily) BK Chromatin structure and dynamics ; Transcription ;}	{GO:0042393; histone binding; molecular_function GO:0016787; hydrolase activity; molecular_function GO:0003677; DNA binding; molecular_function GO:0004003; ATP-dependent DNA helicase activity; molecular_function GO:0005524; ATP binding; molecular_function GO:0003676; nucleic acid binding; molecular_function GO:0008384; IkappaB kinase activity; molecular_function}	{XM_019595265.1; PREDICTED: Lupinus angustifolius chromatin structure-remodeling complex protein SYD-like (LOC109353080), mRNA}	{PF06733:DEAD_2 PF00270:DEAD/DEAH box helicase PF14619:Snf2-ATP coupling, chromatin remodelling complex PF12179:I-kappa-kinase-beta NEMO binding domain PF00176:SNF2 family N-terminal domain PF04851:Type III restriction enzyme, res subunit}	0
