# Supplementary material for: H 2 S‐Mediated GH3.1 Persulfidation Regulates IAA Homeostasis to Enhance Nodulation Formation and Nitrogen Fixation in Robinia pseudoacacia
Source: Mol Plant Pathol. 2025 Oct 3;26(10):e70145. doi: 10.1111/mpp.70145 (PMC12495139; doi:10.1111/mpp.70145)
Supplement: Supplementary file 11 — Table S2: Differentially expressed transcriptome genes in Robinia pseudoacacia nodules. [file MPP-26-e70145-s001.xlsx]

## Sheet: Figuer S5-UP Regulate
geneID	FPKM		GeneName	Descrition
	G	GH
gene1881	52.6259	15.8543	A6B35_RS09235	quinolinate synthase A (NadA)
gene4137	60.0991	14.1278	A6B35_RS20295	sugar ABC transporter substrate-binding protein (SugC)
gene816	67.438	15.1372	A6B35_RS03975	taurine ABC transporter permease (TauC)
gene2284	162.149	43.261	A6B35_RS11225	sugar ABC transporter substrate-binding protein (SugC)
gene817	155.616	37.0532	tauB	taurine ABC transporter ATP-binding protein (TauC)
gene2215	177.884	27.2603	A6B35_RS10885	isopenicillin N synthase family oxygenase (IPNS)
gene4143	142.041	28.964	A6B35_RS20325	sugar ABC transporter substrate-binding protein (SugC)
gene1404	20.9545	5.05473	A6B35_RS06875	porin
gene2254	32.2998	8.76947	A6B35_RS11080	LLM class flavin-dependent oxidoreductase (LLM)
gene366	246.728	67.2821	A6B35_RS01800	amino acid ABC transporter substrate-binding protein (AminoC)
gene2171	382.807	95.8451	A6B35_RS10665	VOC family protein
gene2955	412.898	73.9048	A6B35_RS14500	ABC transporter permease
gene2953	944.222	158.548	A6B35_RS14490	FMN reductase (Fre)
gene4768	756.161	164.673	A6B35_RS23425	sulfate ABC transporter substrate-binding protein (SulC)
gene2954	664.685	111.476	A6B35_RS14495	FMN-dependent monooxygenase (Fdo)
gene818	534.209	100.216	A6B35_RS03985	taurine ABC transporter substrate-binding protein (TauC)

## Sheet: Figuer S5-Down Regulate
geneID	FPKM		GeneName	Descrition
	G	GH
gene6860	32.6413	115.323	A6B35_RS33655	hypothetical protein
gene1606	15.9182	42.9387	A6B35_RS07865	formate dehydrogenase (FDH)
gene1607	9.68059	75.0582	A6B35_RS07870	hypothetical protein
gene6859	16.5435	94.7186	A6B35_RS33650	amino acid ABC transporter ATP-binding protein (AminoC)
gene6378	3338.01	8971.78	A6B35_RS31305	hypothetical protein
gene3141	693.134	2445.29	A6B35_RS15390	tryptophan 2,3-dioxygenase (Tdo2)
gene6278	561.231	1597.9	A6B35_RS30820	Ni/Fe-hydrogenase, b-type cytochrome subunit (HybB)
gene3426	150.945	516.331	A6B35_RS16805	putative sulfate exporter family transporter (ST)
gene6279	332.093	873.326	A6B35_RS30825	HyaD/HybD family hydrogenase maturation endopeptidase (HyaD/HybD )
gene6723	308.529	806.626	A6B35_RS35195	hypothetical protein
