# Supplementary material for: H 2 S‐Mediated GH3.1 Persulfidation Regulates IAA Homeostasis to Enhance Nodulation Formation and Nitrogen Fixation in Robinia pseudoacacia
Source: Mol Plant Pathol. 2025 Oct 3;26(10):e70145. doi: 10.1111/mpp.70145 (PMC12495139; doi:10.1111/mpp.70145)
Supplement: Supplementary file 12 — Table S3: Procedures of dsDNA synthesis used in RT‐qPCR. [file MPP-26-e70145-s007.xlsx]

## Sheet: qPCR programs 
Components	Volume (µL)	Amplification process
2× Phanta Max Buffer	25	predegeneration：95°C、5 min
dNTP Mix	1	denaturation：94°C、20 s
Primer 1	2	annealing：58°C、20 s
Primer 2	2	extension：72°C、30 s/Kb
Template DNA	1	cycle：30 cycles
Super-Fidelity DNA polymerase	1	supplementary extension：72°C、5 min
ddH2O	to 50
