# Supplementary material for: H 2 S‐Mediated GH3.1 Persulfidation Regulates IAA Homeostasis to Enhance Nodulation Formation and Nitrogen Fixation in Robinia pseudoacacia
Source: Mol Plant Pathol. 2025 Oct 3;26(10):e70145. doi: 10.1111/mpp.70145 (PMC12495139; doi:10.1111/mpp.70145)
Supplement: Supplementary file 13 — Table S4: Primers used in this study. [file MPP-26-e70145-s006.xlsx]

## Sheet: Figure 2 and 3 Primer
Name	Sequences	Annotation	Description
ENOD40-F	5' TCTACCTCACAACAGGATC 3'	Enod40: early nodulin gene	qRT-PCR
ENOD40-R	5' TCTACCTCACAACAGGATC 3'
ERF1-F	5' GAGAGTGTGAAGTACATTAGGGG 3'	ERF1: ethylene responsive factor 1
ERF1-R	5' AAGGAGTGAAAAGGCCTCTC 3'
NPL-F	5' TCATGTGGAAGTGGAAACC 3'	NPL：Genes related to pectate lyase in nodulation
NPL-R	5' ATGGTTCATCTTGGATCACGG 3'
NIN-F	5' AGCAGCACTGAATGAGATCG 3'	NIN: Nodule Inception
NIN-R	5' AGAACACGCTTCCTGGAATCC 3'
DES1-F	5' GAGCCTATGCTTGTATGCAGGT 3'	DES1: L-cysteine desulfhydrase 1
DES1-R	5' GGAGGGACAGTAGTAGCTCAGAC 3'
DCD-F	5' GACGGAGGCGGTGGAAAATG 3'	DCD: D-cysteinedesulfhydrase
DCD-R	5' TCCCTACACACCTTCGTCATCT 3'
GAPDH-F	5' CTCATTCCATCACTGCCA 3'	GAPDH: glyceraldehyde-3-phosphate dehydrogenase
GAPDH-R	5' GTCAACAACAGAGACATCC 3'
ACTIN-F	5' TAGTTGGTGGAGCGATTTGTC 3'	β-Actin
ACTIN-R	5' CAGAACATCTAAGGGCATCAC 3'

## Sheet: Figure 5 and S6 Primer
Name	Sequences	Annotation	Description
ARF-F	5' AGATGATTGTCTGCCACCAC 3'	auxin response factor 1	qRT-PCR
ARF-R	5' AGCCTCCTAACTCCAACTCG 3'
GH3.1-F	5' TGAGGAAATGACCAGAAACG 3'	probable indole-3-acetic acid-amido synthetase GH3.1
GH3.1-R	5' ATGGGATGAGCAGACAGGA 3'
SAMDC-F	5' TGATTCCGCTTCTTCGTTTC 3'	S-adenosylmethionine decarboxylase
SAMDC-R	5' CCAACTACGCTTTCAACACCT 3'
SS-F	5' GTTTTGAGATCCGCACAGG 3'	sucrose synthase
SS-R	5' CCTCCTTGAAGCGAAGATACT 3'
ASNS-F	5' CACCAACGGTTAGCCATAGT 3'	asparagine synthetase-like
ASNS-R	5' GGTATCCAGGAGAACAAATGAG 3'
ACO-F	5' GATGGCGAGTGGATAGATGT 3'	putative 1-aminocyclopropane-1-carboxylate oxidase
ACO-R	5' AGCATCACTACCAGGGTTGTAGAAT 3'
ERS1-F	5' CTGTTCGGGTGCCACTTTT 3'	ethylene response sensor 1
ERS1-R	5' CTCGCATAGACTCCTCCAAAAT 3'
AOC4-F	5' AGCCCTGTTTACTTGCGATTAG 3'	allene oxide cyclase 4, chloroplastic-like
AOC4-R	5' CATACCTGTCCCCTTTCTTCTC 3'
TIFY 10a-F	5' GCTGGGCAAGTTATGGTGT 3'	protein TIFY 10a
TIFY 10a-R	5' TGTTGGCAGTGCTAGGGAT 3'
AUX22B-F	5' GCAGCACATTTCCTCTTTTG 3'	auxin-induced protein 22B
AUX22B-R	5' CCTGGCAATCCCAATCTAA 3'
HK 2-F	5' AGGAAAATCCGCTGTCTCG 3'	histidine kinase 2
HK 2-R	5' GCTGGTCTTCTTCAAATGGC 3'
TIFY 11B-F	5' GCTGCTATCCAACCACCAT 3'	protein TIFY 11B-like
TIFY 11B-R	5' GCTCCAAAACTACGCTTCTCC 3'
GAPDH-F	5' CTCATTCCATCACTGCCA 3'	GAPDH: glyceraldehyde-3-phosphate dehydrogenase
GAPDH-R	5' GTCAACAACAGAGACATCC 3'
ACTIN-F	5' TAGTTGGTGGAGCGATTTGTC 3'	β-Actin
ACTIN-R	5' CAGAACATCTAAGGGCATCAC 3'

## Sheet: Figure S2 and S8 Primer
Name	Sequences	Annotation	Description
NPL-F	5' TCATGTGGAAGTGGAAACC 3'	NPL：Genes related to pectate lyase in nodulation	qRT-PCR
NPL-R	5' ATGGTTCATCTTGGATCACGG 3'
ENOD40-F	5' TCTACCTCACAACAGGATC 3'	Enod40: early nodulin gene
ENOD40-R	5' TCTACCTCACAACAGGATC 3'
NUP133-R	5' TCTGCACCTCTGGTTGTTGTC 3'	NUP133: Nucleoporin
NUP133-F	5' GGTTTTGAGTGGGATTTCACGT 3'
SYMRK-F	5' TCCATCACCTGCTCTTCCACT 3'	SYMRK: LRR Receptor kinase
SYMRK-R	5' TCAAACACCCTTTGGCCTACT 3'
NUP85-R	5' TTGGTCCTTGGATGGTTGC 3'	NUP85: Nucleoporin
NUP85-F	5' CCTTGCTTCATGCACGATGT 3'
CYCLOP-F	5' TCAGCAGCCAAGTTGAGAAAG 3'	CYCLOPS: Nuclear protein
CYCLOP-R	5' TTGGCAAAACCATCCAAGAC 3'
CCaMK-F	5' CAGTCTAATCGCCAAAAGCAAC 3'	CCaMK: Ca2+/ CaM- dependent kinase
CCaMK-R	5' CAATCTCAGGGTCCATTTCATC 3'
Castor-F	5' TGTGGCTGGAGGCGTGATAT 3'	Castor: Ca2+- gated ion channel
Castor-R	5' CCAATGGAAGGCTTTCTAAGTG 3'
Cerberus-F	5' CTTGAAACAGGCCAGACCTATG 3'	Cerberus: putative E3 ubiquitin ligase
Cerberus-R	5' GCAGAGGGAGAACAGGAAGAAC 3'
LHK-F	5' AAATGGTGGCCTCTTGTGAATC 3'	LHK: Cytokinin receptor kinase
LHK-R	5' CCTGAGGTCGGCTTATGAAGT 3'
NIN-F	5' AGCAGCACTGAATGAGATCG 3'	NIN: Nodule Inception
NIN-R	5' AGAACACGCTTCCTGGAATCC 3'
GAPDH-F	5' CTCATTCCATCACTGCCA 3'	GAPDH: glyceraldehyde-3-phosphate dehydrogenase
GAPDH-R	5' GTCAACAACAGAGACATCC 3'
ACTIN-F	5' TAGTTGGTGGAGCGATTTGTC 3'	β-Actin
ACTIN-R	5' CAGAACATCTAAGGGCATCAC 3'

## Sheet: Figure 8 Primer
Name	Sequences	Annotation	Description
GH3.1-F	5' ATGTACACTCAAATGCTATGTGGGC 3'	probable indole-3-acetic acid-amido synthetase GH3.1	protein purification
GH3.1-R	5' TCACCTTCTCCTTTCAGGGGTC 3'

## Sheet: Figure S9 Primer
Name	Sequences	Description
Nif H-F	5' CGTGCTCGGGGATGTGGT 3'	qRT-PCR
Nif H-R	5' ATCGGGGTCGGGATGGTG 3'
Nod C-F	5' GGTGCCGTGATGTGCTG 3'
Nod C-R	5' CGTGTCCCGAAAAGTGC 3'
Zheng44-F	5' CTCAAGGCTCACGCTGAAAAGG 3'
Zheng44-R	5' TTGCTCAATTCGTCGCTCCATT 3'
Zheng45-F	5' TCCTTCGTTCCCAAATATC 3'
Zheng45-R	5' TCAACTTCTTCCCGTGTC 3'
Zheng190-F	5' AGAGGGACCTGTGACTATTA 3'
Zheng190-R	5' TCAAGCACAACTTCAATCTC 3'
Zheng273-F	5' TTGGCATTGGATGGTCGCA 3'
Zheng273-R	5' TGAGGCTTCACTTCATCTA 3'
18S-F	5' TAGTTGGTGGAGCGATTTGTC 3'
18S-R	5' CAGAACATCTGGCATCACAG 3'
